# Supplementary material for: Ethyl 4,9-dimethyl-9H-carbazole-3-carboxyl­ate
Source: Acta Crystallogr Sect E Struct Rep Online. 2014 Feb 5;70(Pt 3):o240. doi: 10.1107/S1600536814002098 (PMC3998387; doi:10.1107/S1600536814002098)
Supplement: Supplementary file 1 [file e-70-0o240-sup1.cif]

##############################################################################
#                                                                            #
# This CIF contains the data in a paper accepted for publication in          #
# Acta Crystallographica Section E. It conforms to the requirements of       #
# Notes for Authors for Acta Crystallographica Section E, and has been       #
# peer reviewed under the auspices of the IUCr Commission on Journals.       #
#                                                                            #
# Full details of the Crystallographic Information File format               #
# are given in the paper "The Crystallographic Information File (CIF):       #
# a New Standard Archive File for Crystallography" by S. R. Hall, F. H.      #
# Allen and I. D. Brown [Acta Cryst. (1991), A47, 655-685].                  #
#                                                                            #
# The current version of the core CIF dictionary is obtainable from          #
# ftp://ftp.iucr.org/pub/cif_core.dic.                                       #
#                                                                            #
# Software is freely available for graphical display of the structure(s)     #
# in this CIF. For information consult the CIF software page                 #
# http://www.iucr.org/resources/cif/software.                                #
#                                                                            #
# This file may be used for bona fide research purposes within the           #
# scientific community so long as proper attribution is given to the journal # 
# article from which it was obtained.                                        #
#                                                                            #
##############################################################################
data_I
_audit_creation_method     SHELXL-97
_database_code_depnum_ccdc_archive     'CCDC 984122'
_chemical_name_systematic
;
Ethyl 4,9-dimethyl-9<i>H</i>-carbazole-3-carboxylate
;
_chemical_name_common     ?
_chemical_formula_moiety     'C17 H17 N O2'
_chemical_formula_sum     'C17 H17 N O2'
_chemical_formula_iupac     'C17 H17 N O2'
_chemical_formula_weight     267.32
_chemical_melting_point     ?
_symmetry_cell_setting     orthorhombic
_symmetry_space_group_name_H-M     'P b c a'
_symmetry_space_group_name_Hall     '-P 2ac 2ab'
loop_
    _symmetry_equiv_pos_as_xyz
    'x, y, z'
    '-x+1/2, -y, z+1/2'
    '-x, y+1/2, -z+1/2'
    'x+1/2, -y+1/2, -z'
    '-x, -y, -z'
    'x-1/2, y, -z-1/2'
    'x, -y-1/2, z-1/2'
    '-x-1/2, y-1/2, z'
_cell_length_a     14.5228(5)
_cell_length_b     12.4663(4)
_cell_length_c     15.2354(5)
_cell_angle_alpha     90.00
_cell_angle_beta     90.00
_cell_angle_gamma     90.00
_cell_volume     2758.30(16)
_cell_formula_units_Z     8
_cell_measurement_reflns_used     9733
_cell_measurement_theta_min     2.53
_cell_measurement_theta_max     28.63
_cell_measurement_temperature     296(2)
_exptl_crystal_description     prism
_exptl_crystal_colour     colourless
_exptl_crystal_size_max     0.43
_exptl_crystal_size_mid     0.35
_exptl_crystal_size_min     0.25
_exptl_crystal_density_diffrn     1.287
_exptl_crystal_density_meas     ?
_exptl_crystal_density_method     'not measured'
_exptl_crystal_F_000     1136
_exptl_absorpt_coefficient_mu     0.084
_exptl_absorpt_correction_type     multi-scan
_exptl_absorpt_process_details     '(<i>SADABS</i>; Bruker, 2007)'
_exptl_absorpt_correction_T_min     0.9646
_exptl_absorpt_correction_T_max     0.9792
_exptl_special_details     ?
_diffrn_ambient_temperature     296(2)
_diffrn_radiation_type     MoK\a
_diffrn_radiation_wavelength     0.71073
_diffrn_radiation_source     'fine-focus sealed tube'
_diffrn_radiation_monochromator     graphite
_diffrn_measurement_device_type     'Bruker SMART BREEZE CCD'
_diffrn_measurement_method     '\f and \w scans'
_diffrn_detector_area_resol_mean     ?
_diffrn_reflns_number     61052
_diffrn_reflns_av_R_equivalents     0.0409
_diffrn_reflns_av_sigmaI/netI     0.0186
_diffrn_reflns_theta_min     2.53
_diffrn_reflns_theta_max     26.37
_diffrn_reflns_theta_full     26.37
_diffrn_measured_fraction_theta_max     0.992
_diffrn_measured_fraction_theta_full     0.992
_diffrn_reflns_limit_h_min     -18
_diffrn_reflns_limit_h_max     18
_diffrn_reflns_limit_k_min     -15
_diffrn_reflns_limit_k_max     15
_diffrn_reflns_limit_l_min     -19
_diffrn_reflns_limit_l_max     19
_diffrn_standards_number     ?
_diffrn_standards_interval_count     ?
_diffrn_standards_interval_time     ?
_diffrn_standards_decay_%     ?
_refine_special_details
;
 Refinement of F^2^ against ALL reflections.  The weighted R-factor wR and
 goodness of fit S are based on F^2^, conventional R-factors R are based
 on F, with F set to zero for negative F^2^. The threshold expression of
 F^2^ > 2sigma(F^2^) is used only for calculating R-factors(gt) etc. and is
 not relevant to the choice of reflections for refinement.  R-factors based
 on F^2^ are statistically about twice as large as those based on F, and R-
 factors based on ALL data will be even larger.
;
_reflns_number_total     2798
_reflns_number_gt     2358
_reflns_threshold_expression     I>2\s(I)
_refine_ls_structure_factor_coef     Fsqd
_refine_ls_matrix_type     full
_refine_ls_R_factor_all     0.0634
_refine_ls_R_factor_gt     0.0493
_refine_ls_wR_factor_gt     0.1242
_refine_ls_wR_factor_ref     0.1332
_refine_ls_goodness_of_fit_ref     1.069
_refine_ls_restrained_S_all     1.069
_refine_ls_number_reflns     2798
_refine_ls_number_parameters     185
_refine_ls_number_restraints     0
_refine_ls_hydrogen_treatment     constr
_refine_ls_weighting_scheme     calc
_refine_ls_weighting_details
         'calc w=1/[\s^2^(Fo^2^)+(0.0716P)^2^+0.6943P] where P=(Fo^2^+2Fc^2^)/3'
_atom_sites_solution_hydrogens     geom
_atom_sites_solution_primary     direct
_atom_sites_solution_secondary     difmap
_refine_ls_shift/su_max     0.000
_refine_ls_shift/su_mean     0.000
_refine_diff_density_max     0.232
_refine_diff_density_min     -0.184
_refine_ls_extinction_method     '<i>SHELXL97</i> (Sheldrick, 2008)'
_refine_ls_extinction_coef     0.0071(10)
_refine_ls_extinction_expression
                                  'Fc^*^=kFc[1+0.001xFc^2^\l^3^/sin(2\q)]^-1/4^'
loop_
    _atom_type_symbol
    _atom_type_description
    _atom_type_scat_dispersion_real
    _atom_type_scat_dispersion_imag
    _atom_type_scat_source
    'C' 'C' 0.0033 0.0016
                         'International Tables Vol C Tables 4.2.6.8 and 6.1.1.4'
    'H' 'H' 0.0000 0.0000
                         'International Tables Vol C Tables 4.2.6.8 and 6.1.1.4'
    'N' 'N' 0.0061 0.0033
                         'International Tables Vol C Tables 4.2.6.8 and 6.1.1.4'
    'O' 'O' 0.0106 0.0060
                         'International Tables Vol C Tables 4.2.6.8 and 6.1.1.4'
_computing_data_collection     '<i>APEX2</i> (Bruker, 2007)'
_computing_cell_refinement     '<i>SAINT</i> (Bruker, 2007)'
_computing_data_reduction     '<i>SAINT</i> (Bruker, 2007)'
_computing_structure_solution     '<i>SHELXS97</i> (Sheldrick, 2008)'
_computing_structure_refinement     '<i>SHELXL97</i> (Sheldrick, 2008)'
_computing_molecular_graphics     '<i>ORTEP-3</i> for Windows (Farrugia, 2012)'
_computing_publication_material
                                'WinGX (Farrugia, 2012) and PLATON (Spek, 2009)'
loop_
    _atom_site_type_symbol
    _atom_site_label
    _atom_site_fract_x
    _atom_site_fract_y
    _atom_site_fract_z
    _atom_site_U_iso_or_equiv
    _atom_site_adp_type
    _atom_site_calc_flag
    _atom_site_refinement_flags
    _atom_site_occupancy
    _atom_site_symmetry_multiplicity
    _atom_site_disorder_assembly
    _atom_site_disorder_group
    O O1 0.41026(9) 0.81153(11) 0.06716(8) 0.0672(4) Uani d . 1 1 . .
    O O2 0.46532(8) 0.86264(9) -0.06240(7) 0.0529(3) Uani d . 1 1 . .
    C C1 0.62278(10) 0.60151(12) -0.10399(9) 0.0442(4) Uani d . 1 1 . .
    H H1 0.6469 0.5902 -0.1598 0.053 Uiso calc R 1 1 . .
    C C2 0.56446(10) 0.68566(12) -0.08727(9) 0.0430(3) Uani d . 1 1 . .
    H H2 0.5484 0.7312 -0.1331 0.052 Uiso calc R 1 1 . .
    C C3 0.52798(9) 0.70562(11) -0.00294(9) 0.0396(3) Uani d . 1 1 . .
    C C4 0.55188(9) 0.63966(12) 0.06812(9) 0.0392(3) Uani d . 1 1 . .
    C C4A 0.60974(9) 0.55202(11) 0.05131(8) 0.0376(3) Uani d . 1 1 . .
    C C5 0.63676(11) 0.43336(14) 0.19289(10) 0.0503(4) Uani d . 1 1 . .
    H H5 0.6028 0.4749 0.2320 0.060 Uiso calc R 1 1 . .
    C C5A 0.64528(9) 0.46499(12) 0.10518(9) 0.0404(3) Uani d . 1 1 . .
    C C6 0.67876(12) 0.34056(15) 0.22115(11) 0.0585(4) Uani d . 1 1 . .
    H H6 0.6730 0.3200 0.2796 0.070 Uiso calc R 1 1 . .
    C C7 0.72949(12) 0.27711(15) 0.16397(12) 0.0585(4) Uani d . 1 1 . .
    H H7 0.7568 0.2146 0.1847 0.070 Uiso calc R 1 1 . .
    C C8 0.74011(11) 0.30520(13) 0.07687(11) 0.0507(4) Uani d . 1 1 . .
    H H8 0.7744 0.2630 0.0386 0.061 Uiso calc R 1 1 . .
    C C8A 0.69762(9) 0.39910(12) 0.04852(10) 0.0419(3) Uani d . 1 1 . .
    N N9 0.69734(8) 0.44270(10) -0.03478(8) 0.0430(3) Uani d . 1 1 . .
    C C9A 0.64444(9) 0.53372(11) -0.03426(9) 0.0392(3) Uani d . 1 1 . .
    C C10 0.74717(13) 0.40054(15) -0.10959(11) 0.0575(4) Uani d . 1 1 . .
    H H10A 0.7397 0.3241 -0.1120 0.086 Uiso calc R 1 1 . .
    H H10B 0.8114 0.4176 -0.1039 0.086 Uiso calc R 1 1 . .
    H H10C 0.7235 0.4320 -0.1625 0.086 Uiso calc R 1 1 . .
    C C11 0.52039(12) 0.66026(15) 0.16070(10) 0.0564(4) Uani d . 1 1 . .
    H H11A 0.5690 0.6424 0.2008 0.085 Uiso calc R 1 1 . .
    H H11B 0.4674 0.6168 0.1732 0.085 Uiso calc R 1 1 . .
    H H11C 0.5047 0.7346 0.1672 0.085 Uiso calc R 1 1 . .
    C C12 0.46242(10) 0.79659(12) 0.00684(9) 0.0441(3) Uani d . 1 1 . .
    C C13 0.39819(11) 0.94836(13) -0.06466(11) 0.0515(4) Uani d . 1 1 . .
    H H13A 0.3366 0.9200 -0.0567 0.062 Uiso calc R 1 1 . .
    H H13B 0.4104 0.9999 -0.0184 0.062 Uiso calc R 1 1 . .
    C C14 0.40701(16) 0.99994(19) -0.15226(13) 0.0778(6) Uani d . 1 1 . .
    H H14A 0.3947 0.9480 -0.1973 0.117 Uiso calc R 1 1 . .
    H H14B 0.4684 1.0273 -0.1592 0.117 Uiso calc R 1 1 . .
    H H14C 0.3637 1.0578 -0.1568 0.117 Uiso calc R 1 1 . .
loop_
    _atom_site_aniso_label
    _atom_site_aniso_U_11
    _atom_site_aniso_U_22
    _atom_site_aniso_U_33
    _atom_site_aniso_U_12
    _atom_site_aniso_U_13
    _atom_site_aniso_U_23
    O1 0.0694(8) 0.0763(9) 0.0559(7) 0.0237(7) 0.0186(6) 0.0033(6)
    O2 0.0516(6) 0.0491(7) 0.0579(7) 0.0120(5) 0.0104(5) 0.0057(5)
    C1 0.0473(8) 0.0509(9) 0.0345(7) 0.0007(7) 0.0044(5) -0.0033(6)
    C2 0.0446(7) 0.0460(8) 0.0383(7) -0.0001(6) -0.0004(6) 0.0006(6)
    C3 0.0356(7) 0.0423(8) 0.0408(7) -0.0030(6) 0.0010(5) -0.0033(6)
    C4 0.0352(6) 0.0435(8) 0.0390(7) -0.0055(6) 0.0030(5) -0.0036(6)
    C4A 0.0334(6) 0.0419(8) 0.0374(7) -0.0071(6) 0.0005(5) -0.0025(5)
    C5 0.0458(8) 0.0594(10) 0.0458(8) -0.0044(7) 0.0038(6) 0.0060(7)
    C5A 0.0338(6) 0.0436(8) 0.0437(7) -0.0063(6) -0.0006(5) 0.0001(6)
    C6 0.0559(9) 0.0665(11) 0.0532(9) -0.0073(8) -0.0007(7) 0.0171(8)
    C7 0.0534(9) 0.0508(10) 0.0712(11) -0.0027(8) -0.0062(8) 0.0153(8)
    C8 0.0441(8) 0.0451(9) 0.0628(9) -0.0004(6) -0.0019(7) 0.0011(7)
    C8A 0.0355(7) 0.0426(8) 0.0476(7) -0.0064(6) -0.0019(5) -0.0014(6)
    N9 0.0436(7) 0.0442(7) 0.0413(6) 0.0027(5) 0.0027(5) -0.0040(5)
    C9A 0.0358(7) 0.0416(8) 0.0401(7) -0.0031(6) 0.0009(5) -0.0049(6)
    C10 0.0607(10) 0.0618(11) 0.0501(9) 0.0137(8) 0.0077(7) -0.0093(8)
    C11 0.0616(10) 0.0654(11) 0.0422(8) 0.0109(8) 0.0111(7) -0.0006(7)
    C12 0.0407(7) 0.0477(8) 0.0441(7) -0.0008(6) 0.0009(6) -0.0034(6)
    C13 0.0504(9) 0.0475(9) 0.0567(9) 0.0118(7) 0.0059(7) -0.0034(7)
    C14 0.0905(15) 0.0754(14) 0.0675(12) 0.0381(12) 0.0201(10) 0.0156(10)
_geom_special_details
;
 All esds (except the esd in the dihedral angle between two l.s. planes)
 are estimated using the full covariance matrix.  The cell esds are taken
 into account individually in the estimation of esds in distances, angles
 and torsion angles; correlations between esds in cell parameters are only
 used when they are defined by crystal symmetry.  An approximate (isotropic)
 treatment of cell esds is used for estimating esds involving l.s. planes.
;
loop_
    _geom_bond_atom_site_label_1
    _geom_bond_atom_site_label_2
    _geom_bond_site_symmetry_2
    _geom_bond_distance
    _geom_bond_publ_flag
    O1 C12 . 1.2054(18) ?
    O2 C12 . 1.3388(18) ?
    O2 C13 . 1.4469(18) ?
    C1 H1 . 0.9300 ?
    C2 C1 . 1.372(2) ?
    C2 H2 . 0.9300 ?
    C3 C2 . 1.4119(19) ?
    C3 C12 . 1.488(2) ?
    C4 C3 . 1.403(2) ?
    C4 C11 . 1.5049(19) ?
    C4A C4 . 1.402(2) ?
    C4A C5A . 1.455(2) ?
    C4A C9A . 1.4162(18) ?
    C5 C6 . 1.377(2) ?
    C5 H5 . 0.9300 ?
    C5A C5 . 1.399(2) ?
    C5A C8A . 1.413(2) ?
    C6 C7 . 1.388(3) ?
    C6 H6 . 0.9300 ?
    C7 H7 . 0.9300 ?
    C8 C7 . 1.381(2) ?
    C8 H8 . 0.9300 ?
    C8A C8 . 1.392(2) ?
    N9 C8A . 1.3805(19) ?
    N9 C9A . 1.3704(18) ?
    N9 C10 . 1.4488(19) ?
    C9A C1 . 1.393(2) ?
    C10 H10A . 0.9600 ?
    C10 H10B . 0.9600 ?
    C10 H10C . 0.9600 ?
    C11 H11A . 0.9600 ?
    C11 H11B . 0.9600 ?
    C11 H11C . 0.9600 ?
    C13 C14 . 1.487(2) ?
    C13 H13A . 0.9700 ?
    C13 H13B . 0.9700 ?
    C14 H14A . 0.9600 ?
    C14 H14B . 0.9600 ?
    C14 H14C . 0.9600 ?
loop_
    _geom_angle_atom_site_label_1
    _geom_angle_atom_site_label_2
    _geom_angle_atom_site_label_3
    _geom_angle_site_symmetry_1
    _geom_angle_site_symmetry_3
    _geom_angle
    _geom_angle_publ_flag
    C12 O2 C13 . . 116.86(12) ?
    C2 C1 C9A . . 117.48(13) ?
    C2 C1 H1 . . 121.3 ?
    C9A C1 H1 . . 121.3 ?
    C1 C2 C3 . . 122.36(13) ?
    C1 C2 H2 . . 118.8 ?
    C3 C2 H2 . . 118.8 ?
    C2 C3 C12 . . 117.74(13) ?
    C4 C3 C2 . . 120.40(13) ?
    C4 C3 C12 . . 121.85(12) ?
    C3 C4 C11 . . 123.23(13) ?
    C4A C4 C3 . . 117.65(12) ?
    C4A C4 C11 . . 119.11(13) ?
    C4 C4A C5A . . 133.68(12) ?
    C4 C4A C9A . . 120.47(13) ?
    C9A C4A C5A . . 105.84(12) ?
    C5A C5 H5 . . 120.1 ?
    C6 C5 C5A . . 119.77(15) ?
    C6 C5 H5 . . 120.1 ?
    C5 C5A C4A . . 135.87(14) ?
    C5 C5A C8A . . 117.86(14) ?
    C8A C5A C4A . . 106.23(12) ?
    C5 C6 C7 . . 121.17(15) ?
    C5 C6 H6 . . 119.4 ?
    C7 C6 H6 . . 119.4 ?
    C8 C7 C6 . . 121.18(16) ?
    C8 C7 H7 . . 119.4 ?
    C6 C7 H7 . . 119.4 ?
    C7 C8 C8A . . 117.51(16) ?
    C7 C8 H8 . . 121.2 ?
    C8A C8 H8 . . 121.2 ?
    N9 C8A C5A . . 109.34(13) ?
    N9 C8A C8 . . 128.14(14) ?
    C8 C8A C5A . . 122.52(14) ?
    C8A N9 C10 . . 125.37(13) ?
    C9A N9 C8A . . 108.81(11) ?
    C9A N9 C10 . . 125.80(13) ?
    N9 C9A C1 . . 128.64(12) ?
    N9 C9A C4A . . 109.76(12) ?
    C1 C9A C4A . . 121.59(13) ?
    N9 C10 H10A . . 109.5 ?
    N9 C10 H10B . . 109.5 ?
    N9 C10 H10C . . 109.5 ?
    H10A C10 H10B . . 109.5 ?
    H10C C10 H10A . . 109.5 ?
    H10C C10 H10B . . 109.5 ?
    C4 C11 H11A . . 109.5 ?
    C4 C11 H11B . . 109.5 ?
    C4 C11 H11C . . 109.5 ?
    H11B C11 H11A . . 109.5 ?
    H11B C11 H11C . . 109.5 ?
    H11C C11 H11A . . 109.5 ?
    O1 C12 O2 . . 121.70(14) ?
    O1 C12 C3 . . 126.58(14) ?
    O2 C12 C3 . . 111.69(12) ?
    O2 C13 C14 . . 106.43(13) ?
    O2 C13 H13A . . 110.4 ?
    O2 C13 H13B . . 110.4 ?
    C14 C13 H13A . . 110.4 ?
    C14 C13 H13B . . 110.4 ?
    H13B C13 H13A . . 108.6 ?
    C13 C14 H14A . . 109.5 ?
    C13 C14 H14B . . 109.5 ?
    C13 C14 H14C . . 109.5 ?
    H14B C14 H14A . . 109.5 ?
    H14B C14 H14C . . 109.5 ?
    H14C C14 H14A . . 109.5 ?
loop_
    _geom_torsion_atom_site_label_1
    _geom_torsion_atom_site_label_2
    _geom_torsion_atom_site_label_3
    _geom_torsion_atom_site_label_4
    _geom_torsion_site_symmetry_1
    _geom_torsion_site_symmetry_2
    _geom_torsion_site_symmetry_3
    _geom_torsion_site_symmetry_4
    _geom_torsion
    _geom_torsion_publ_flag
    C13 O2 C12 O1 . . . . -4.5(2) ?
    C13 O2 C12 C3 . . . . 174.05(12) ?
    C12 O2 C13 C14 . . . . -172.34(16) ?
    C3 C2 C1 C9A . . . . 1.0(2) ?
    C4 C3 C2 C1 . . . . 1.0(2) ?
    C12 C3 C2 C1 . . . . -177.59(13) ?
    C2 C3 C12 O1 . . . . 162.94(16) ?
    C2 C3 C12 O2 . . . . -15.50(18) ?
    C4 C3 C12 O1 . . . . -15.7(2) ?
    C4 C3 C12 O2 . . . . 165.90(13) ?
    C4A C4 C3 C2 . . . . -2.4(2) ?
    C4A C4 C3 C12 . . . . 176.15(12) ?
    C11 C4 C3 C2 . . . . 176.05(14) ?
    C11 C4 C3 C12 . . . . -5.4(2) ?
    C5A C4A C4 C3 . . . . -176.61(14) ?
    C5A C4A C4 C11 . . . . 4.9(2) ?
    C9A C4A C4 C3 . . . . 1.83(19) ?
    C9A C4A C4 C11 . . . . -176.69(13) ?
    C4 C4A C5A C5 . . . . 0.2(3) ?
    C4 C4A C5A C8A . . . . 177.64(14) ?
    C9A C4A C5A C5 . . . . -178.42(16) ?
    C9A C4A C5A C8A . . . . -0.96(14) ?
    C4 C4A C9A N9 . . . . -178.70(12) ?
    C4 C4A C9A C1 . . . . 0.2(2) ?
    C5A C4A C9A N9 . . . . 0.13(15) ?
    C5A C4A C9A C1 . . . . 178.99(13) ?
    C5A C5 C6 C7 . . . . -0.2(2) ?
    C4A C5A C5 C6 . . . . 177.19(15) ?
    C8A C5A C5 C6 . . . . 0.0(2) ?
    C4A C5A C8A N9 . . . . 1.47(15) ?
    C4A C5A C8A C8 . . . . -177.90(13) ?
    C5 C5A C8A N9 . . . . 179.47(13) ?
    C5 C5A C8A C8 . . . . 0.1(2) ?
    C5 C6 C7 C8 . . . . 0.4(3) ?
    C8A C8 C7 C6 . . . . -0.4(2) ?
    N9 C8A C8 C7 . . . . -179.14(15) ?
    C5A C8A C8 C7 . . . . 0.1(2) ?
    C9A N9 C8A C5A . . . . -1.42(15) ?
    C9A N9 C8A C8 . . . . 177.90(14) ?
    C10 N9 C8A C5A . . . . 176.89(14) ?
    C10 N9 C8A C8 . . . . -3.8(2) ?
    C8A N9 C9A C1 . . . . -177.97(14) ?
    C8A N9 C9A C4A . . . . 0.79(15) ?
    C10 N9 C9A C1 . . . . 3.7(2) ?
    C10 N9 C9A C4A . . . . -177.52(14) ?
    N9 C9A C1 C2 . . . . 177.05(14) ?
    C4A C9A C1 C2 . . . . -1.6(2) ?
loop_
    _geom_hbond_atom_site_label_D
    _geom_hbond_atom_site_label_H
    _geom_hbond_atom_site_label_A
    _geom_hbond_site_symmetry_A
    _geom_hbond_distance_DH
    _geom_hbond_distance_HA
    _geom_hbond_distance_DA
    _geom_hbond_angle_DHA
    _geom_hbond_publ_flag
    C8 H8 Cg1 7_545 0.93 2.83 3.7091(17) 159 yes
    C13 H13A Cg2 3_556 0.97 2.91 3.6381(17) 133 yes
    C14 H14C Cg3 3_556 0.96 2.73 3.580(2) 149 yes
_iucr_refine_instructions_details
;
TITL MY5 in Pbca
CELL  0.71073  14.5228  12.4663  15.2354   90.000   90.000   90.000
ZERR     8.00   0.0005   0.0004   0.0005    0.000    0.000    0.000
LATT   1
SYMM  1/2 - X, - Y, 1/2 + Z
SYMM  - X, 1/2 + Y, 1/2 - Z
SYMM  1/2 + X, 1/2 - Y, - Z
SFAC  C    H    N    O
UNIT  136  136  8    16
MERG   2
SHEL 999 0.8
FMAP   2
PLAN   20
SIZE     0.25   0.35   0.43
ACTA
BOND   $H
CONF
LIST   4
L.S.  10
TEMP    23.00
WGHT    0.071600    0.694300
EXTI    0.007075
FVAR       0.38130
O2    4    0.465322    0.862639   -0.062400    11.00000    0.05160    0.04914 =
         0.05792    0.00575    0.01040    0.01200
O1    4    0.410264    0.811527    0.067159    11.00000    0.06939    0.07628 =
         0.05594    0.00330    0.01863    0.02370
N9    3    0.697338    0.442696   -0.034777    11.00000    0.04364    0.04418 =
         0.04128   -0.00398    0.00266    0.00271
C4A   1    0.609738    0.552020    0.051307    11.00000    0.03340    0.04192 =
         0.03744   -0.00248    0.00053   -0.00710
C9A   1    0.644439    0.533724   -0.034264    11.00000    0.03584    0.04160 =
         0.04009   -0.00494    0.00085   -0.00306
C4    1    0.551882    0.639656    0.068121    11.00000    0.03519    0.04353 =
         0.03899   -0.00363    0.00302   -0.00552
C5A   1    0.645278    0.464987    0.105179    11.00000    0.03376    0.04360 =
         0.04373    0.00009   -0.00064   -0.00635
C3    1    0.527983    0.705619   -0.002939    11.00000    0.03564    0.04229 =
         0.04076   -0.00335    0.00102   -0.00298
C2    1    0.564463    0.685662   -0.087275    11.00000    0.04460    0.04604 =
         0.03827    0.00061   -0.00037   -0.00012
AFIX  43
H2    2    0.548386    0.731187   -0.133140    11.00000   -1.20000
AFIX   0
C12   1    0.462416    0.796592    0.006836    11.00000    0.04070    0.04767 =
         0.04407   -0.00343    0.00094   -0.00076
C8A   1    0.697618    0.399105    0.048520    11.00000    0.03547    0.04261 =
         0.04762   -0.00142   -0.00191   -0.00640
C1    1    0.622780    0.601514   -0.103994    11.00000    0.04735    0.05094 =
         0.03445   -0.00333    0.00437    0.00066
AFIX  43
H1    2    0.646939    0.590152   -0.159755    11.00000   -1.20000
AFIX   0
C5    1    0.636761    0.433356    0.192888    11.00000    0.04578    0.05936 =
         0.04579    0.00604    0.00383   -0.00438
AFIX  43
H5    2    0.602850    0.474859    0.231977    11.00000   -1.20000
AFIX   0
C8    1    0.740107    0.305195    0.076872    11.00000    0.04410    0.04509 =
         0.06283    0.00112   -0.00192   -0.00039
AFIX  43
H8    2    0.774362    0.262953    0.038594    11.00000   -1.20000
AFIX   0
C13   1    0.398193    0.948356   -0.064664    11.00000    0.05040    0.04755 =
         0.05669   -0.00339    0.00591    0.01175
AFIX  23
H13B  2    0.410383    0.999936   -0.018433    11.00000   -1.20000
H13A  2    0.336566    0.919969   -0.056719    11.00000   -1.20000
AFIX   0
C11   1    0.520392    0.660262    0.160702    11.00000    0.06158    0.06538 =
         0.04218   -0.00064    0.01112    0.01093
AFIX 137
H11B  2    0.467394    0.616846    0.173200    11.00000   -1.50000
H11C  2    0.504658    0.734638    0.167165    11.00000   -1.50000
H11A  2    0.569036    0.642446    0.200799    11.00000   -1.50000
AFIX   0
C6    1    0.678759    0.340563    0.221150    11.00000    0.05587    0.06649 =
         0.05317    0.01710   -0.00072   -0.00730
AFIX  43
H6    2    0.673045    0.320024    0.279580    11.00000   -1.20000
AFIX   0
C7    1    0.729487    0.277112    0.163967    11.00000    0.05343    0.05079 =
         0.07124    0.01531   -0.00623   -0.00271
AFIX  43
H7    2    0.756807    0.214572    0.184687    11.00000   -1.20000
AFIX   0
C10   1    0.747174    0.400536   -0.109589    11.00000    0.06068    0.06177 =
         0.05011   -0.00935    0.00766    0.01370
AFIX 137
H10C  2    0.723486    0.431980   -0.162490    11.00000   -1.50000
H10A  2    0.739705    0.324077   -0.111960    11.00000   -1.50000
H10B  2    0.811352    0.417617   -0.103886    11.00000   -1.50000
AFIX   0
C14   1    0.407013    0.999944   -0.152259    11.00000    0.09052    0.07537 =
         0.06753    0.01563    0.02013    0.03807
AFIX 137
H14B  2    0.468356    1.027337   -0.159248    11.00000   -1.50000
H14C  2    0.363658    1.057808   -0.156812    11.00000   -1.50000
H14A  2    0.394719    0.947992   -0.197271    11.00000   -1.50000
HKLF 4
REM  MY5 in Pbca
REM R1 =  0.0493 for   2358 Fo > 4sig(Fo)  and  0.0634 for all   2798 data
REM    185 parameters refined using      0 restraints
END
WGHT      0.0716      0.6943
REM Highest difference peak  0.232,  deepest hole -0.184,  1-sigma level  0.063
Q1    1   0.4594  0.7017  0.1700  11.00000  0.05    0.23
Q2    1   0.6467  0.4608  0.1482  11.00000  0.05    0.23
Q3    1   0.5201  0.5994  0.1929  11.00000  0.05    0.22
Q4    1   0.6291  0.5226  0.0892  11.00000  0.05    0.22
Q5    1   0.4620  0.8425  0.0708  11.00000  0.05    0.22
Q6    1   0.7010  0.3717 -0.1547  11.00000  0.05    0.22
Q7    1   0.7733  0.4616 -0.1488  11.00000  0.05    0.21
Q8    1   0.6341  0.5545  0.0107  11.00000  0.05    0.20
Q9    1   0.7995  0.3502 -0.0901  11.00000  0.05    0.20
Q10   1   0.6018  0.5999  0.0661  11.00000  0.05    0.20
Q11   1   0.4437  0.9854 -0.1972  11.00000  0.05    0.19
Q12   1   0.6788  0.4386  0.0806  11.00000  0.05    0.19
Q13   1   0.5452  0.7016 -0.0389  11.00000  0.05    0.19
Q14   1   0.5473  0.6880  0.0346  11.00000  0.05    0.19
Q15   1   0.7308  0.3305  0.1963  11.00000  0.05    0.18
Q16   1   0.6323  0.5618 -0.0686  11.00000  0.05    0.18
Q17   1   0.7213  0.2826  0.1191  11.00000  0.05    0.17
Q18   1   0.4547  0.8205  0.1112  11.00000  0.05    0.17
Q19   1   0.6819  0.3352  0.2418  11.00000  0.05    0.16
Q20   1   0.7156  0.4259 -0.0701  11.00000  0.05    0.15
;
data_global
_journal_date_recd_electronic     2014-01-23
_journal_date_accepted     2014-01-29
_journal_name_full     'Acta Crystallographica, Section E'
_journal_year     2014
_journal_volume     70
_journal_issue      3
_journal_page_first     o240
_journal_page_last     o240
_journal_paper_category     QO
_journal_paper_doi     10.1107/S1600536814002098
_journal_coeditor_code     SU2693
_publ_contact_author
;
Dr Tuncer H\"okelek
Hacettepe University
Department of Physics
06532 Beytepe
Ankara
Turkey
;
_publ_contact_author_email     merzifon@hacettepe.edu.tr
_publ_contact_author_fax     '90(312)2352550'
_publ_contact_author_phone     '90(312)2977242'
_publ_section_title
;
Ethyl 4,9-dimethyl-9<i>H</i>-carbazole-3-carboxylate
;
loop_
    _publ_author_name
    _publ_author_address
    '\"Onc\"uo\(glu, Serkan'
;
Dokuz Eyl\"ul University
Faculty of Arts and Sciences
Department of Chemistry
T\?inaztepe
35160 Buca
\.Izmir
Turkey
;
    'Dilek, Nefise'
;
Aksaray University,
Department of Physics,
68100
Aksaray
Turkey
;
    '\,Caylak Deliba\,s, Nagihan'
;
Department of Physics
Sakarya University
54187 Esentepe
Sakarya
Turkey
;
    'Erg\"un, Yavuz'
;
Dokuz Eyl\"ul University
Faculty of Arts and Sciences
Department of Chemistry
T\?inaztepe
35160 Buca
\.Izmir
Turkey
;
    'H\"okelek, Tuncer'
;
Hacettepe University
Department of Physics
06800 Beytepe
Ankara
Turkey
;
