# Supplementary material for: Ethyl 4,9-dimethyl-9H-carbazole-3-carboxyl­ate
Source: Acta Crystallogr Sect E Struct Rep Online. 2014 Feb 5;70(Pt 3):o240. doi: 10.1107/S1600536814002098 (PMC3998387; doi:10.1107/S1600536814002098)
Supplement: Supplementary file 2 [file e-70-0o240-Isup2.hkl]

#
# h,k,l, Fc-squared, Fo-squared, sigma(Fo-squared) and status flag
#
data_I
_shelx_title ' MY5 in Pbca'
_shelx_refln_list_code          4
_shelx_F_calc_maximum      306.61
_exptl_crystal_F_000      1136.00
_reflns_d_resolution_high  0.8000
 
loop_
 _symmetry_equiv_pos_as_xyz
 'x, y, z'
 '-x+1/2, -y, z+1/2'
 '-x, y+1/2, -z+1/2'
 'x+1/2, -y+1/2, -z'
 '-x, -y, -z'
 'x-1/2, y, -z-1/2'
 'x, -y-1/2, z-1/2'
 '-x-1/2, y-1/2, z'
 
_cell_length_a    14.5228
_cell_length_b    12.4663
_cell_length_c    15.2354
_cell_angle_alpha  90.000
_cell_angle_beta   90.000
_cell_angle_gamma  90.000
 
_shelx_F_squared_multiplier     1.000
 
loop_
 _refln_index_h
 _refln_index_k
 _refln_index_l
 _refln_F_squared_calc
 _refln_F_squared_meas
 _refln_F_squared_sigma
 _refln_observed_status
   2   0   0     1615.88     1890.41     20.06 o
   4   0   0      153.36      151.35      1.48 o
   6   0   0     2572.81     2476.38     24.23 o
   8   0   0      559.11      483.12      5.39 o
  10   0   0      522.00      555.29      6.90 o
  12   0   0      848.41      961.73     11.93 o
  14   0   0      520.81      573.83      7.49 o
  16   0   0        7.78        7.16      1.59 o
  18   0   0      284.73      309.95      5.64 o
   2   1   0     5227.79     5445.41     33.28 o
   4   1   0     9615.91    10174.40     68.30 o
   6   1   0     1212.36     1095.06      8.17 o
   8   1   0     1492.15     1473.62     11.11 o
  10   1   0        3.16        1.42      0.62 o
  12   1   0       32.85       39.03      2.27 o
  14   1   0      146.86      157.05      2.09 o
  16   1   0       39.70       45.55      1.46 o
  18   1   0       22.54       30.14      1.58 o
   0   2   0     1079.96     1079.52      8.12 o
   2   2   0     6476.91     6744.07     45.37 o
   4   2   0    49395.35    57700.07    375.78 o
   6   2   0     1376.61     1365.82      9.55 o
   8   2   0     1067.32     1267.67      9.52 o
  10   2   0      800.68      803.52      6.43 o
  12   2   0       75.89       75.96      1.16 o
  14   2   0      312.64      327.97      4.30 o
  16   2   0       23.63       24.88      1.11 o
  18   2   0       15.85       16.62      1.64 o
   2   3   0      794.06      815.50      5.10 o
   4   3   0     2444.91     2749.80     17.00 o
   6   3   0     2590.09     2711.91     20.93 o
   8   3   0      424.34      427.20      3.72 o
  10   3   0       86.37       97.88      3.90 o
  12   3   0      287.52      267.54      2.86 o
  14   3   0       50.09       58.42      2.99 o
  16   3   0      433.98      465.63      6.28 o
   0   4   0     1011.96     1045.85      8.67 o
   2   4   0      561.73      520.72      3.52 o
   4   4   0     2958.07     3192.54     21.17 o
   6   4   0      729.23      923.94      6.16 o
   8   4   0      942.28      901.29      7.51 o
  10   4   0       54.24       42.76      2.65 o
  12   4   0      173.53      185.72      2.32 o
  14   4   0      133.94      125.95      4.03 o
  16   4   0      215.12      237.47      4.00 o
   2   5   0      576.28      484.18      3.14 o
   4   5   0       89.30      101.59      2.73 o
   6   5   0       14.36       15.69      1.41 o
   8   5   0      159.31      160.08      3.54 o
  10   5   0       23.05       17.58      1.30 o
  12   5   0      125.85      119.62      6.30 o
  14   5   0       76.94       70.16      1.70 o
  16   5   0       49.11       52.22      1.66 o
   0   6   0      805.16      988.71      8.57 o
   2   6   0     8565.25     8849.30     55.89 o
   4   6   0      110.69      156.58      2.60 o
   6   6   0      101.76      109.86      2.45 o
   8   6   0      995.33     1097.31      8.00 o
  10   6   0      305.25      294.88      5.87 o
  12   6   0      192.52      173.13      7.49 o
  16   6   0       62.87       70.34      2.29 o
   2   7   0      945.23      915.18      6.12 o
   4   7   0       79.20       50.17      1.82 o
   6   7   0      735.65      711.74      5.09 o
   8   7   0      245.34      227.54      5.87 o
  10   7   0       33.53       37.24     14.29 o
  12   7   0        0.80       14.35    150.63 o
  14   7   0        1.13       -2.44      2.44 o
  16   7   0       21.01       18.81      2.23 o
   0   8   0     4248.41     4768.25     42.20 o
   2   8   0      186.70      166.11      1.38 o
   4   8   0      568.57      596.58      4.42 o
   6   8   0      122.94      121.38      5.95 o
   8   8   0       22.56       21.46      5.23 o
  10   8   0       48.63       30.18     10.52 o
  14   8   0       18.08       14.56     21.15 o
   2   9   0       70.15       85.06      1.03 o
   4   9   0       68.27       87.93      3.38 o
   6   9   0        0.30       -1.07      3.25 o
   8   9   0      133.70      126.86      8.46 o
  10   9   0        8.49        6.67      0.92 o
  12   9   0       33.57       24.71      0.97 o
  14   9   0       12.99       10.83      7.98 o
   0  10   0        0.45       -0.98      1.66 o
   2  10   0       78.74       63.85      3.89 o
   4  10   0      560.58      548.11      4.86 o
   6  10   0      545.53      572.80      6.11 o
   8  10   0       23.45       13.59      1.83 o
  10  10   0        7.59        7.87      1.39 o
  12  10   0       33.03       34.70      1.66 o
   2  11   0       88.47       84.82      4.54 o
   4  11   0       63.66       63.93      4.30 o
   6  11   0       67.49       54.07      2.35 o
   8  11   0       72.65       69.47      2.29 o
  10  11   0       53.79       48.68      1.79 o
  12  11   0        0.62       -0.05      0.92 o
   0  12   0      860.50      847.65     12.74 o
   2  12   0       75.03       66.95      4.97 o
   4  12   0        0.63       -1.37      1.37 o
   6  12   0        0.49       -1.34      1.34 o
   8  12   0       82.28       88.31      4.50 o
  10  12   0       69.39       77.43      2.91 o
   2  13   0       58.37       58.14      5.55 o
   4  13   0        0.35        0.73      1.64 o
   6  13   0        0.45       -0.68      5.00 o
   8  13   0        6.20        9.68     10.62 o
  10  13   0       42.29       55.26      1.79 o
   0  14   0        1.89       21.32    213.91 o
   2  14   0      166.42      178.12     17.55 o
   4  14   0      189.49      205.41     18.09 o
   6  14   0        0.38      114.18    255.86 o
   2  15   0        0.19       -0.40      3.75 o
   4  15   0        2.85      253.80    334.96 o
   1   1   1     5035.35     5292.71     23.51 o
   2   1   1      178.54      230.93      1.34 o
   3   1   1    20204.42    23573.48    129.43 o
   4   1   1     2371.54     2449.74     11.75 o
   5   1   1     2997.19     2944.87     14.13 o
   6   1   1        0.72        0.40      0.30 o
   7   1   1      573.69      643.49      3.50 o
   8   1   1      501.75      467.20      2.72 o
   9   1   1        7.69        9.09      0.89 o
  10   1   1        0.80        3.47      0.46 o
  11   1   1      701.91      710.41      4.42 o
  12   1   1       62.24       65.19      1.66 o
  13   1   1       20.41       19.23      0.55 o
  14   1   1        0.45       -0.46      1.15 o
  15   1   1      564.20      608.59      5.07 o
  16   1   1       13.85       18.78      0.64 o
  17   1   1        0.10       -0.20      0.71 o
  18   1   1        0.83        1.98      1.33 o
   0   2   1     1561.81     1739.68     11.59 o
   1   2   1      682.40      611.34      2.85 o
   2   2   1     5376.05     5549.74     25.27 o
   3   2   1    73760.28    85864.42   1163.15 o
   4   2   1     8706.65     9200.40     43.17 o
   5   2   1     3446.32     3661.48     16.97 o
   6   2   1      317.67      264.72      1.37 o
   7   2   1      667.27      689.50      3.54 o
   8   2   1       27.67       18.42      0.90 o
   9   2   1     1061.27     1213.12      6.75 o
  10   2   1        2.39        4.02      0.87 o
  11   2   1      346.09      331.40      2.35 o
  12   2   1        7.00        6.01      0.37 o
  13   2   1       13.34       12.94      0.82 o
  14   2   1      139.99      128.86      1.51 o
  15   2   1        6.52        5.77      0.75 o
  16   2   1       33.01       36.97      1.16 o
  17   2   1      220.31      247.83      3.08 o
   1   3   1        3.34       -0.19      0.19 o
   2   3   1     2588.57     2548.33     12.37 o
   3   3   1     2273.07     2575.15     12.79 o
   4   3   1       84.51       59.88      0.98 o
   5   3   1      175.05      190.48      1.10 o
   6   3   1      991.92      999.64      5.08 o
   7   3   1     1428.16     1525.77      7.92 o
   8   3   1      365.50      334.12      1.93 o
   9   3   1       32.94       20.45      0.73 o
  10   3   1      106.20      104.08      1.53 o
  11   3   1       18.07       15.65      1.92 o
  12   3   1      204.88      209.01      1.93 o
  13   3   1       31.68       33.30      1.07 o
  14   3   1      116.48      111.87      1.49 o
  15   3   1        0.88        0.05      1.07 o
  16   3   1       18.36       26.02      0.93 o
  17   3   1      223.34      254.50      4.16 o
   0   4   1     1121.41      964.66      6.51 o
   1   4   1     1252.40     1209.58      5.13 o
   2   4   1     2526.71     2618.68     10.79 o
   3   4   1     2300.60     2324.25     10.53 o
   4   4   1      716.97      817.68      4.10 o
   5   4   1     5509.18     6302.98     31.15 o
   6   4   1     2560.60     2636.22     12.94 o
   7   4   1     8676.40     9286.12     49.50 o
   8   4   1      453.89      389.52      3.12 o
   9   4   1       83.47       70.21      1.74 o
  10   4   1      282.83      272.05      4.14 o
  11   4   1       53.26       54.27      2.62 o
  12   4   1      286.49      307.57      5.91 o
  13   4   1       73.18       74.36      1.85 o
  14   4   1      193.07      205.97      2.15 o
  15   4   1       40.90       42.53      3.05 o
  16   4   1        7.30       10.03      1.83 o
  17   4   1       67.46       63.14      1.48 o
   1   5   1      421.74      374.31      1.69 o
   2   5   1      129.57      144.07      0.92 o
   3   5   1     1197.62     1400.40      6.36 o
   4   5   1      335.60      443.48      2.38 o
   5   5   1     1166.73     1127.19      5.30 o
   6   5   1        7.46        0.98      1.34 o
   7   5   1      653.75      683.00      3.64 o
   8   5   1        2.97        9.53      0.54 o
   9   5   1      114.73      124.29      2.69 o
  10   5   1      332.60      307.97      3.33 o
  11   5   1      426.68      427.84      4.97 o
  12   5   1        0.44       -0.45      0.45 o
  13   5   1      331.32      324.32      5.99 o
  14   5   1       53.24       61.52      1.45 o
  15   5   1       41.96       38.06      1.67 o
  16   5   1       30.79       27.33      1.86 o
  17   5   1        1.55        0.48      0.79 o
   0   6   1     3891.91     4247.43     25.53 o
   1   6   1        2.39        3.59      0.81 o
   2   6   1       75.41       54.98      0.73 o
   3   6   1     3489.76     3918.53     18.11 o
   4   6   1      464.89      462.47      2.47 o
   5   6   1       21.11       22.57      0.58 o
   6   6   1       97.25       60.76      1.21 o
   7   6   1      340.37      380.06      2.02 o
   8   6   1       45.21       44.07      1.44 o
   9   6   1      104.48      117.86      2.02 o
  10   6   1      824.47      781.19      8.15 o
  11   6   1      197.51      176.94      5.69 o
  12   6   1        7.98        7.73      0.54 o
  13   6   1      219.34      210.94      3.43 o
  14   6   1       75.01       67.06      7.15 o
  15   6   1        7.32        2.57      0.94 o
  16   6   1        3.15        4.11      5.71 o
   1   7   1      445.67      537.65      2.50 o
   2   7   1       83.22       85.25      1.09 o
   3   7   1      116.33      153.02      1.07 o
   4   7   1        5.03        4.63      0.38 o
   5   7   1      521.12      567.16      3.16 o
   6   7   1       76.98       65.31      0.97 o
   7   7   1       42.05       39.99      1.32 o
   8   7   1      144.25      158.44      2.03 o
   9   7   1      143.18      129.33      3.42 o
  10   7   1      177.36      154.13      2.34 o
  11   7   1        0.90        2.42      7.83 o
  12   7   1       51.07       48.44      1.53 o
  13   7   1       19.13       16.51     24.07 o
  14   7   1       35.92       31.35      5.08 o
  15   7   1        0.35       -0.88      0.88 o
  16   7   1        0.04       -1.24      1.24 o
   0   8   1      346.64      360.07      2.52 o
   1   8   1      807.21      788.46      3.64 o
   2   8   1      251.88      223.67      2.83 o
   3   8   1      114.08       89.26      1.04 o
   4   8   1      107.44      111.49      1.69 o
   5   8   1      377.22      348.98      2.37 o
   6   8   1       97.17      107.24      2.63 o
   7   8   1       75.58       80.76      2.16 o
   8   8   1       69.64       60.63      2.12 o
   9   8   1       10.03        3.00      2.31 o
  10   8   1       62.83       60.33      6.54 o
  11   8   1       37.60       22.26      1.87 o
  12   8   1      143.48      135.64      4.46 o
  13   8   1        0.63       -1.05      1.05 o
  14   8   1       13.76       11.18      5.68 o
  15   8   1       23.93       19.66    174.02 o
   1   9   1      116.60      142.64      1.21 o
   2   9   1      419.60      427.57      2.52 o
   3   9   1       19.76       18.93      0.79 o
   4   9   1       26.10       16.31      0.71 o
   5   9   1        4.98       -0.10      1.26 o
   6   9   1      156.22      132.99      4.77 o
   7   9   1       45.20       38.64      1.46 o
   8   9   1      145.19      134.84      1.50 o
   9   9   1       36.13       35.16      2.05 o
  10   9   1        4.27        3.22      2.12 o
  11   9   1        0.20       -1.18      1.51 o
  12   9   1       29.99       24.28      1.83 o
  13   9   1        8.05        6.66      2.71 o
  14   9   1        1.54       -1.20      1.20 o
   0  10   1       10.14       12.74      1.27 o
   1  10   1       20.99       18.56      0.97 o
   2  10   1       80.55       61.83      2.12 o
   3  10   1        1.64       -0.97      1.48 o
   4  10   1       41.06      -63.28     94.24 o
   5  10   1        0.23       -1.57      1.57 o
   6  10   1        0.03       -1.05     19.26 o
   7  10   1      215.21      184.44      5.15 o
   8  10   1       51.04       44.92      1.32 o
   9  10   1      153.46      127.95      1.90 o
  10  10   1        0.25       -0.79      2.66 o
  11  10   1       39.44       45.61      1.05 o
  12  10   1        0.01       -0.81      1.70 o
  13  10   1        0.56       -1.10      2.84 o
   1  11   1       14.38        8.19      1.89 o
   2  11   1       67.51       63.65      1.95 o
   3  11   1      161.32      146.99      4.61 o
   4  11   1        7.94        5.20      3.97 o
   5  11   1       38.64       44.23      1.53 o
   6  11   1       29.87       24.72      4.49 o
   7  11   1       13.41       12.99      0.51 o
   8  11   1        5.42        4.93      5.32 o
   9  11   1        0.38       -0.80      1.38 o
  10  11   1        3.00        4.05      0.72 o
  11  11   1        4.72        5.42      2.44 o
  12  11   1       49.01       51.59      1.30 o
   0  12   1      183.46      165.89      6.41 o
   1  12   1        3.96       -1.21      5.22 o
   2  12   1      151.49      143.75      8.65 o
   3  12   1       17.31       17.03      1.81 o
   4  12   1       11.44        7.72      0.89 o
   5  12   1      121.27      111.29      1.85 o
   6  12   1        8.02        5.06      1.98 o
   7  12   1        4.25        2.10      2.19 o
   8  12   1       25.93       23.26      8.67 o
   9  12   1       24.42       22.62      3.52 o
  10  12   1        5.66        4.53      1.47 o
  11  12   1        4.49        1.14      0.80 o
   1  13   1       34.16       28.41      3.59 o
   2  13   1        7.43        6.12      5.51 o
   3  13   1      127.28      121.34      5.19 o
   4  13   1        2.63        1.54      3.98 o
   5  13   1        0.96       -1.05      1.81 o
   6  13   1       17.37       19.45      1.25 o
   7  13   1       14.35       18.52      1.50 o
   8  13   1        7.36        7.49      2.95 o
   9  13   1        0.06        1.56      0.88 o
   0  14   1       12.02       11.53      1.80 o
   1  14   1       15.70       16.67      2.21 o
   2  14   1        6.30      346.51    230.77 o
   3  14   1      255.19      275.95      7.49 o
   4  14   1       15.13      694.15    243.78 o
   5  14   1       57.47       64.92     16.25 o
   6  14   1        2.14        2.69      1.43 o
   7  14   1        0.02        0.53      1.30 o
   1  15   1       53.76       58.90      3.45 o
   2  15   1        0.50       -0.44      1.14 o
   3  15   1       50.43       61.34      5.09 o
   4  15   1        3.21        7.66      3.32 o
   0   0   2    94009.58    51625.55   2266.32 o
   1   0   2     8954.42     9531.58    113.58 o
   2   0   2     7002.59     7456.86     48.52 o
   3   0   2     1683.82     1580.85     11.49 o
   4   0   2      396.59      378.78      3.41 o
   5   0   2      260.59      269.55      2.22 o
   6   0   2     1171.01     1162.32      8.54 o
   7   0   2      436.70      381.52      7.92 o
   8   0   2      365.68      333.59      3.22 o
   9   0   2     1281.37     1351.97     10.85 o
  10   0   2        0.12        0.29      0.57 o
  11   0   2      380.75      339.38      2.98 o
  12   0   2      958.42      986.85      8.40 o
  13   0   2       58.84       63.30      1.11 o
  14   0   2      302.20      291.12      4.18 o
  15   0   2        6.97        3.66      1.19 o
  16   0   2       67.60       75.75      2.21 o
  17   0   2       83.41       91.89      2.55 o
  18   0   2       97.73      111.26      3.26 o
   1   1   2      182.20      140.58      0.81 o
   2   1   2       21.09       31.86      0.55 o
   3   1   2     4763.83     4796.77     22.04 o
   4   1   2     1035.32      995.57      5.12 o
   5   1   2      237.91      304.23      1.76 o
   6   1   2      518.81      504.48      2.84 o
   7   1   2        6.37        3.97      0.50 o
   8   1   2      178.93      188.33      1.85 o
   9   1   2        0.34       -0.12      0.57 o
  10   1   2       23.56       22.10      0.78 o
  11   1   2      646.77      650.03      3.91 o
  12   1   2      173.50      177.69      2.93 o
  13   1   2        9.81       13.06      0.85 o
  14   1   2        3.93        3.15      0.53 o
  15   1   2        1.28        1.38      0.63 o
  16   1   2        5.76        4.47      0.72 o
  17   1   2       23.38       24.46      1.11 o
  18   1   2       51.83       68.99      1.72 o
   0   2   2       63.09       51.48      0.42 o
   1   2   2       19.80       26.78      0.75 o
   2   2   2    12969.07    14376.27     64.96 o
   3   2   2    31205.14    36793.20    249.60 o
   4   2   2     2437.81     2788.54     13.24 o
   5   2   2     1976.29     2087.99     12.52 o
   6   2   2      966.67      901.34      5.01 o
   7   2   2      442.25      350.37      2.23 o
   8   2   2        0.10       -0.21      0.27 o
   9   2   2      795.18      797.04      4.49 o
  10   2   2      575.26      554.68      3.40 o
  11   2   2        4.69        5.58      0.85 o
  12   2   2        5.30        2.31      1.08 o
  13   2   2        3.79        2.03      0.49 o
  14   2   2       70.88       73.48      1.71 o
  15   2   2       39.27       37.13      0.96 o
  16   2   2       33.27       30.21      0.89 o
  17   2   2        7.07       10.26      1.23 o
   1   3   2     3115.67     3095.90     13.16 o
   2   3   2      336.81      303.32      1.46 o
   3   3   2     3628.89     3866.44     19.91 o
   4   3   2     1729.49     1792.75      8.86 o
   5   3   2     1309.74     1432.83      6.77 o
   6   3   2     5264.42     5840.22     28.26 o
   7   3   2     2891.11     2885.18     14.82 o
   8   3   2      119.99      109.38      1.33 o
   9   3   2        9.96        6.24      0.36 o
  10   3   2       32.30       26.90      0.78 o
  11   3   2        0.06       -0.15      0.39 o
  12   3   2      328.19      302.12      4.74 o
  13   3   2       77.94       80.69      2.12 o
  14   3   2        0.17       -0.67      0.67 o
  15   3   2       45.04       40.47      1.61 o
  16   3   2       84.40       85.60      2.33 o
  17   3   2      139.79      151.06      2.51 o
   0   4   2        2.50        8.10      0.62 o
   1   4   2     3578.97     3772.89     19.98 o
   2   4   2       39.98       49.26      0.59 o
   3   4   2      454.46      421.77      2.08 o
   4   4   2      981.82      985.57      5.10 o
   5   4   2      322.56      385.58      3.49 o
   6   4   2      600.89      557.34      2.94 o
   7   4   2     6134.36     6356.95     32.50 o
   8   4   2      179.02      199.90      2.20 o
   9   4   2       16.37        8.54      0.41 o
  10   4   2        1.85       -0.12      2.39 o
  11   4   2      140.59      136.34      2.89 o
  12   4   2       79.14       84.48      1.69 o
  13   4   2       20.58       14.56      1.21 o
  14   4   2        0.48        1.17      5.76 o
  15   4   2        1.77        0.43      2.30 o
  16   4   2       24.22       19.15      1.43 o
  17   4   2        5.26        2.84      0.74 o
   1   5   2     1225.70     1272.89      5.74 o
   2   5   2      129.50      112.82      1.13 o
   3   5   2      371.41      413.38      2.21 o
   4   5   2     1208.04     1337.10      6.91 o
   5   5   2      351.65      342.69      1.87 o
   6   5   2      778.71      892.03      4.61 o
   7   5   2      431.43      430.08      2.37 o
   8   5   2      147.26      167.44      2.95 o
   9   5   2       12.00       13.49      1.86 o
  10   5   2     1055.04     1040.96      6.18 o
  11   5   2      200.76      208.93      3.94 o
  12   5   2       45.70       41.88      1.22 o
  13   5   2      270.35      258.53      2.61 o
  14   5   2      103.47       98.71      3.25 o
  15   5   2        2.18        0.80      0.78 o
  16   5   2       12.71       10.63      1.41 o
  17   5   2       18.52       13.85      2.34 o
   0   6   2       33.71       42.09      0.93 o
   1   6   2      316.19      254.40      1.49 o
   2   6   2     1474.58     1640.45      7.60 o
   3   6   2        4.60        4.77      0.66 o
   4   6   2        7.47        7.96      0.45 o
   5   6   2      297.14      321.64      1.78 o
   6   6   2      455.28      469.22      2.44 o
   7   6   2       47.82       31.42      0.52 o
   8   6   2      110.65      106.14      2.02 o
   9   6   2      517.79      495.68      7.83 o
  10   6   2     1028.89      978.61      9.64 o
  11   6   2       25.54       15.25      1.17 o
  12   6   2        0.56        1.78      0.61 o
  13   6   2       74.48       85.38      2.84 o
  14   6   2       81.33       69.42      1.17 o
  15   6   2       38.06       36.64      6.38 o
  16   6   2       21.53       19.44      1.75 o
   1   7   2       93.37       96.24      1.19 o
   2   7   2      150.90      172.32      1.72 o
   3   7   2       53.88       77.73      1.18 o
   4   7   2      326.87      281.41      2.17 o
   5   7   2       54.47       53.76      0.79 o
   6   7   2       32.56       21.54      0.94 o
   7   7   2       56.73       34.81      0.63 o
   8   7   2      235.22      256.99      3.50 o
   9   7   2      280.21      234.20      9.01 o
  10   7   2        0.36        2.16     27.29 o
  11   7   2      138.43      127.74      2.57 o
  12   7   2        1.61       13.91    242.42 o
  13   7   2      278.26      275.45      6.15 o
  14   7   2       41.10       38.06      2.09 o
  15   7   2        0.27       -0.69      1.67 o
  16   7   2       11.47       10.13      1.09 o
   0   8   2     1591.91     1646.21     10.45 o
   1   8   2        0.79        1.33      0.28 o
   2   8   2        3.48        1.86      0.43 o
   3   8   2      522.85      574.40      2.92 o
   4   8   2       33.63       40.61      0.85 o
   5   8   2      870.11      916.99      5.68 o
   6   8   2      387.93      387.30      2.79 o
   7   8   2      589.25      568.61      3.69 o
   8   8   2        0.85        0.76     12.18 o
   9   8   2      419.06      376.44      7.89 o
  10   8   2      213.04      189.13      3.92 o
  11   8   2        9.83        4.43      5.33 o
  12   8   2       13.09      788.86    434.63 o
  13   8   2       33.72       23.23      9.17 o
  14   8   2       85.59       78.44      1.65 o
  15   8   2       11.05       13.57      2.49 o
   1   9   2        0.18        0.14      0.38 o
   2   9   2      202.96      207.75      2.45 o
   3   9   2       20.48       20.25      0.90 o
   4   9   2      143.21      150.21      3.03 o
   5   9   2       25.06       21.20      1.65 o
   6   9   2       13.21       34.08    111.48 o
   7   9   2      187.77      156.90      3.11 o
   8   9   2       51.81       62.50      1.23 o
   9   9   2        0.07      141.19    183.34 o
  10   9   2       31.69       28.85      4.06 o
  11   9   2       10.15       11.23      2.45 o
  12   9   2       10.78        9.24      1.85 o
  13   9   2        0.88       -0.32      2.24 o
  14   9   2       20.52       22.75      1.33 o
   0  10   2       82.63       76.93      2.74 o
   1  10   2      216.70      195.92      2.96 o
   2  10   2        6.71        5.19      1.05 o
   3  10   2     1283.40     1304.69      7.78 o
   4  10   2      331.74      310.42      5.41 o
   5  10   2       15.77        7.87      1.33 o
   6  10   2       45.93       29.99      3.58 o
   7  10   2       17.14      482.74    586.99 o
   8  10   2        0.81       22.00     78.13 o
   9  10   2      226.43      234.48      8.96 o
  10  10   2       26.45       25.41      1.50 o
  11  10   2        4.34        6.00      3.92 o
  12  10   2        4.01        2.04      1.01 o
  13  10   2        0.45       -0.04      0.80 o
   1  11   2      102.41       98.70      2.84 o
   2  11   2        8.75        8.69      3.97 o
   3  11   2       15.72       88.11    152.19 o
   4  11   2        3.23        2.95      2.03 o
   5  11   2       45.56       46.95      3.18 o
   6  11   2        0.50      155.05    185.67 o
   7  11   2        9.08        7.78      1.67 o
   8  11   2       10.83        8.42      0.76 o
   9  11   2       21.15       11.98      0.62 o
  10  11   2        6.96        8.82      1.08 o
  11  11   2       16.84       17.79      1.31 o
  12  11   2        0.36       -0.73      0.73 o
   0  12   2     1277.36     1319.50     14.28 o
   1  12   2       64.07       61.96      3.81 o
   2  12   2      162.01      158.05     13.45 o
   3  12   2        0.90       -1.80      2.84 o
   4  12   2        0.17       -0.97      1.05 o
   5  12   2       25.23       21.93      0.72 o
   6  12   2       40.13       31.53      1.17 o
   7  12   2       44.24       38.73      2.05 o
   8  12   2       15.05       13.21      1.51 o
   9  12   2       37.42       47.64      1.90 o
  10  12   2       11.75       11.83      3.19 o
  11  12   2       14.89       12.23      0.80 o
   1  13   2       13.38       11.85      5.16 o
   2  13   2        1.33        2.91      1.97 o
   3  13   2       94.85      101.18      9.33 o
   4  13   2        4.98        5.00      3.18 o
   5  13   2        5.14        2.18      3.13 o
   6  13   2        1.97        2.08      1.25 o
   7  13   2        0.86        0.26      3.12 o
   8  13   2        2.29       -0.08      0.79 o
   9  13   2        1.53        0.07      0.73 o
   0  14   2       22.00       15.51     11.45 o
   1  14   2       41.56       41.17      3.07 o
   2  14   2      158.57      159.62     10.39 o
   3  14   2       79.13       89.70     30.99 o
   4  14   2      126.49      143.93      4.32 o
   5  14   2       97.48       96.21      6.11 o
   6  14   2        1.78       55.58    181.79 o
   7  14   2        6.64        8.49      1.65 o
   1  15   2        8.20        9.30      2.10 o
   2  15   2        4.86        3.24      4.91 o
   3  15   2       16.17       17.38      7.43 o
   4  15   2       19.71       20.87      2.02 o
   1   1   3      122.97      110.60      1.03 o
   2   1   3     3458.11     3222.42     15.67 o
   3   1   3     1633.91     1752.18      8.54 o
   4   1   3        4.00        6.75      0.38 o
   5   1   3       21.40       25.21      0.47 o
   6   1   3        4.17        5.96      0.39 o
   7   1   3     1012.65     1146.24      6.68 o
   8   1   3      111.68      108.29      1.13 o
   9   1   3       11.56       17.51      1.39 o
  10   1   3       46.26       33.56      1.87 o
  11   1   3      249.24      227.73      1.92 o
  12   1   3       54.11       51.35      1.32 o
  13   1   3       75.27       71.20      0.99 o
  14   1   3        0.22       -0.91      0.91 o
  15   1   3       32.96       28.34      3.04 o
  16   1   3        4.39        3.77      0.80 o
  17   1   3        7.87        6.79      0.95 o
   0   2   3     2479.23     2287.95     17.98 o
   1   2   3     2320.34     2391.10     15.24 o
   2   2   3      303.42      295.44      1.64 o
   3   2   3     2441.04     2760.22     13.61 o
   4   2   3     2568.80     2622.82     12.34 o
   5   2   3      404.10      376.10      2.17 o
   6   2   3      630.10      630.86      3.50 o
   7   2   3       11.29       11.95      1.01 o
   8   2   3       79.36      103.52      1.22 o
   9   2   3     1357.36     1403.89      7.76 o
  10   2   3       76.44       68.80      1.73 o
  11   2   3       99.89       95.84      2.39 o
  12   2   3       62.04       52.81      0.85 o
  13   2   3       20.44       18.17      2.10 o
  14   2   3      556.12      550.39      4.23 o
  15   2   3        0.42       -0.56      0.56 o
  16   2   3       13.18        9.73      0.80 o
  17   2   3       59.78       57.52      1.61 o
   1   3   3     9725.44    10335.46     47.08 o
   2   3   3       17.85       17.19      0.51 o
   3   3   3        4.47       17.14      0.38 o
   4   3   3      208.73      211.85      1.97 o
   5   3   3      118.15      146.21      0.89 o
   6   3   3       56.86       33.22      0.60 o
   7   3   3       63.39       90.12      1.94 o
   8   3   3     1822.07     1919.45      9.89 o
   9   3   3       78.93       83.44      0.80 o
  10   3   3       23.91       14.52      0.67 o
  11   3   3        6.04        3.09      0.38 o
  12   3   3        0.24       -0.41      0.41 o
  13   3   3        9.35       11.62      0.77 o
  14   3   3       30.11       26.55      1.64 o
  15   3   3       43.71       47.35      1.38 o
  16   3   3        2.02        0.10      1.61 o
  17   3   3        0.05       -0.99      0.99 o
   0   4   3     8033.54     8024.32     56.32 o
   1   4   3       47.59       45.98      0.64 o
   2   4   3        0.52        1.40      0.27 o
   3   4   3      589.11      610.33      3.10 o
   4   4   3        0.54        1.62      0.80 o
   5   4   3     2149.71     2508.75     12.60 o
   6   4   3     7801.52     8500.20     39.96 o
   7   4   3     1931.94     2157.27     11.08 o
   8   4   3      104.47      117.19      0.90 o
   9   4   3      483.83      522.92      2.88 o
  10   4   3      407.06      385.25      3.83 o
  11   4   3      414.21      416.66      2.72 o
  12   4   3      237.52      227.09      3.42 o
  13   4   3       21.91       18.36      1.13 o
  14   4   3      108.84      113.42      3.83 o
  15   4   3       42.77       40.69      1.36 o
  16   4   3        7.78        4.23      1.33 o
  17   4   3        9.73        9.61      1.13 o
   1   5   3      116.62      130.89      0.72 o
   2   5   3      424.77      416.31      2.05 o
   3   5   3        9.35       12.42      0.91 o
   4   5   3       62.91       41.45      0.76 o
   5   5   3      770.26      738.28      3.84 o
   6   5   3     1046.93      985.38      5.56 o
   7   5   3     1004.40     1023.74      5.39 o
   8   5   3        6.26        7.18      0.83 o
   9   5   3        6.14        6.37      0.96 o
  10   5   3      696.16      702.74      4.35 o
  11   5   3        4.51        1.92      0.54 o
  12   5   3        1.63       -0.10      0.79 o
  13   5   3       23.22       19.26      3.83 o
  14   5   3      117.25      118.60      1.34 o
  15   5   3        0.46       -1.75      1.75 o
  16   5   3       18.92       17.96      2.80 o
   0   6   3     3651.58     4225.69     25.78 o
   1   6   3     1583.77     1782.56      7.79 o
   2   6   3      747.75      763.05      3.73 o
   3   6   3     1704.05     1939.07      9.39 o
   4   6   3     1390.50     1496.78      7.37 o
   5   6   3       40.51       36.78      0.43 o
   6   6   3       77.12       56.11      0.71 o
   7   6   3       26.17       20.19      0.67 o
   8   6   3       20.08       23.27      0.41 o
   9   6   3      755.64      798.08      5.51 o
  10   6   3     2545.96     2472.68     16.19 o
  11   6   3      106.10       92.40      1.75 o
  12   6   3      121.06      118.91      3.09 o
  13   6   3        0.00        3.35     21.09 o
  14   6   3       26.76       17.89      3.45 o
  15   6   3       66.55       59.00      2.67 o
  16   6   3       10.78       13.87      3.56 o
   1   7   3        2.98        1.85      0.23 o
   2   7   3       11.33        5.61      0.30 o
   3   7   3      232.89      205.93      1.74 o
   4   7   3        3.22        4.28      0.38 o
   5   7   3      923.47      895.09      4.65 o
   6   7   3       39.50       30.25      0.45 o
   7   7   3       26.90       22.70      1.81 o
   9   7   3        4.22        3.36      0.98 o
  10   7   3       15.00       11.27      1.39 o
  11   7   3      215.75      191.81     10.99 o
  12   7   3      113.77      118.66      2.53 o
  13   7   3      106.12      101.29      2.43 o
  14   7   3      156.32      166.18      3.28 o
  15   7   3        1.52        3.74      1.72 o
   0   8   3     1542.19     1727.12     10.74 o
   1   8   3       46.99       71.59      1.17 o
   2   8   3      164.62      149.93      2.41 o
   3   8   3      167.66      167.62      2.52 o
   4   8   3        9.95       13.33      0.60 o
   5   8   3     1266.20     1307.56      7.88 o
   6   8   3       18.68       15.56      1.48 o
   7   8   3       14.50      189.84     35.08 o
   8   8   3      167.56      164.49      2.87 o
   9   8   3      184.87      163.42      5.12 o
  10   8   3      353.83      373.01      5.45 o
  11   8   3       82.00       72.88      2.12 o
  12   8   3      199.20      188.23      4.12 o
  13   8   3      109.75      116.70     13.09 o
  14   8   3      283.52      276.90      3.31 o
  15   8   3        5.14        5.88      0.87 o
   1   9   3       86.39       79.64      1.42 o
   2   9   3       42.62       39.03      1.30 o
   3   9   3       83.13       88.37      1.37 o
   4   9   3      310.16      296.36      3.73 o
   5   9   3       16.98       23.20      2.11 o
   6   9   3      288.23      252.58      3.01 o
   7   9   3       79.49       76.14      1.04 o
   8   9   3        4.35        9.58      4.27 o
   9   9   3       40.10       48.73      1.68 o
  10   9   3       97.97       98.59      1.65 o
  11   9   3       75.55       77.78      2.19 o
  12   9   3        7.05        9.27      3.72 o
  13   9   3        1.26        0.36      2.89 o
  14   9   3       45.84       39.32      4.27 o
   0  10   3        2.78        1.87      1.50 o
   1  10   3      111.14      125.07      5.16 o
   2  10   3      499.66      486.27      3.03 o
   3  10   3        0.87      199.91     42.30 o
   4  10   3      253.91      227.48      1.84 o
   5  10   3      134.76      128.17      1.88 o
   6  10   3      336.14      295.57      2.51 o
   7  10   3      127.03      117.37      1.54 o
   8  10   3      138.85      122.23      3.32 o
   9  10   3       96.31       87.30      2.03 o
  10  10   3        3.56        2.64      2.19 o
  11  10   3        0.68       -0.24      0.94 o
  12  10   3        4.56        1.06      4.81 o
  13  10   3        0.18       -0.83      0.83 o
   1  11   3        0.84       58.04     89.66 o
   2  11   3        2.39        6.41      0.91 o
   3  11   3       11.19       11.62      2.07 o
   4  11   3       68.79       64.12      2.07 o
   5  11   3       18.82       20.83      3.52 o
   6  11   3      107.29       91.58      1.78 o
   7  11   3       27.98       24.71      0.94 o
   8  11   3       19.12       18.20      1.36 o
   9  11   3        9.72       11.40      1.84 o
  10  11   3        3.42        3.96      1.64 o
  11  11   3        0.84        0.25      1.94 o
  12  11   3       91.95      100.16      2.11 o
   0  12   3     2489.84     2608.76     23.89 o
   1  12   3       30.94       39.79      7.01 o
   2  12   3       49.44       57.79      2.63 o
   3  12   3        3.47        3.29      1.35 o
   4  12   3      143.58      139.09      3.67 o
   5  12   3        1.64        1.27      1.47 o
   6  12   3       22.59       19.50      1.95 o
   7  12   3       59.81       61.53      1.92 o
   8  12   3       32.04       28.85      2.23 o
   9  12   3        0.40       -1.12      1.55 o
  10  12   3        0.09       -1.15      1.15 o
  11  12   3       10.47        7.09      0.91 o
   1  13   3        8.45        9.62      2.80 o
   2  13   3       16.44       16.22      1.32 o
   3  13   3       17.02       14.53      5.84 o
   4  13   3       53.09       58.50      1.94 o
   5  13   3       56.54       56.55      1.92 o
   6  13   3        4.13        5.08      1.25 o
   7  13   3       20.73       17.50      3.50 o
   8  13   3        0.24       -0.19      2.96 o
   9  13   3        5.67        4.94      0.88 o
   0  14   3       35.08       31.46      8.72 o
   1  14   3        2.26        3.09     18.95 o
   3  14   3      195.15      216.16      3.36 o
   4  14   3       78.94       86.13      7.09 o
   5  14   3        6.59        6.12      3.81 o
   6  14   3        9.08        9.98      5.19 o
   7  14   3        7.03        8.05      0.97 o
   1  15   3        1.65       -0.43      2.05 o
   2  15   3        0.04       -1.12      4.59 o
   3  15   3        3.96        1.21      3.74 o
   4  15   3       12.65       11.86      1.72 o
   0   0   4     2107.52     2129.68     24.18 o
   1   0   4     4061.23     3989.14     37.12 o
   2   0   4      622.93      606.33      4.43 o
   3   0   4      321.16      364.07      2.81 o
   4   0   4        2.52        5.82      0.32 o
   5   0   4     1414.95     1427.12     11.63 o
   6   0   4     5620.14     6136.91     61.51 o
   7   0   4      364.38      328.45      2.78 o
   8   0   4     2152.10     2140.59     16.74 o
   9   0   4      192.20      170.73      1.85 o
  10   0   4      475.23      447.91      4.41 o
  11   0   4      219.13      212.20      2.83 o
  12   0   4      439.86      411.90      4.28 o
  13   0   4       32.31       26.28      0.96 o
  14   0   4      187.25      177.69      2.44 o
  15   0   4      314.09      299.30      5.05 o
  16   0   4      121.81      135.63      3.31 o
  17   0   4      233.95      245.85      5.80 o
   1   1   4      589.35      575.19      2.93 o
   2   1   4     2314.41     2219.28     11.02 o
   3   1   4     3245.89     3193.81     18.72 o
   4   1   4       62.34       46.09      0.35 o
   5   1   4     1493.67     1676.38      8.87 o
   6   1   4      205.69      184.35      1.30 o
   7   1   4      447.10      385.91      2.40 o
   8   1   4      250.74      238.82      1.60 o
   9   1   4       23.16       24.17      1.32 o
  10   1   4      180.00      178.00      1.84 o
  11   1   4       97.37      108.77      1.30 o
  12   1   4       89.44       91.69      1.30 o
  13   1   4       10.02        7.71      0.59 o
  14   1   4      263.92      261.55      2.61 o
  15   1   4        5.64        7.28      3.03 o
  16   1   4        0.16       -0.77      0.77 o
  17   1   4       12.24       13.88      1.07 o
   0   2   4      524.12      506.99      3.64 o
   1   2   4      115.31      113.31      0.69 o
   2   2   4     2234.84     2266.21     11.42 o
   3   2   4     2484.01     2613.32     12.72 o
   4   2   4       35.50       21.74      0.48 o
   5   2   4      565.82      560.99      3.16 o
   6   2   4      357.68      361.92      2.12 o
   7   2   4      326.76      371.63      2.30 o
   8   2   4       45.56       62.46      1.29 o
   9   2   4      579.94      620.02      3.75 o
  10   2   4      100.85       92.30      1.89 o
  11   2   4       87.97       81.88      1.36 o
  12   2   4       23.94       15.19      0.47 o
  13   2   4      179.65      194.99      1.86 o
  14   2   4      135.33      148.01      1.83 o
  15   2   4        0.55       -0.49      0.63 o
  16   2   4       76.01       71.27      1.70 o
  17   2   4       65.76       69.09      1.82 o
   1   3   4      832.71      756.46      3.81 o
   2   3   4      404.59      424.50      2.31 o
   3   3   4        4.63       -0.27      0.30 o
   4   3   4      866.17      782.23      4.33 o
   5   3   4      111.30      153.95      1.22 o
   6   3   4      377.61      477.33      2.63 o
   7   3   4       10.14        1.84      1.44 o
   8   3   4      303.14      331.07      2.10 o
   9   3   4      101.97      100.69      0.93 o
  10   3   4       59.39       64.72      0.86 o
  11   3   4        4.45        8.26      0.38 o
  12   3   4      165.76      160.40      1.71 o
  13   3   4        1.40        2.13      1.53 o
  14   3   4       11.85       11.35      0.66 o
  15   3   4       40.31       44.39      1.06 o
  16   3   4        5.64        4.97      0.74 o
  17   3   4       78.39       81.55      1.73 o
   0   4   4      619.91      717.56      4.78 o
   1   4   4      711.11      758.10      3.88 o
   2   4   4      462.43      516.56      2.56 o
   3   4   4      356.73      321.89      1.78 o
   4   4   4      231.90      240.04      1.39 o
   5   4   4     1644.28     1690.34      8.88 o
   7   4   4     1259.48     1352.17      6.85 o
   8   4   4      388.17      402.13      2.54 o
  10   4   4      103.59       91.69      1.25 o
  11   4   4       71.53       58.21      1.04 o
  12   4   4       76.71       72.15      2.07 o
  13   4   4       91.11       81.15      3.34 o
  14   4   4       32.93       23.46      1.45 o
  15   4   4        1.33       -1.06      1.06 o
  16   4   4        3.63        2.12      0.69 o
  17   4   4       26.39       27.68      0.95 o
   1   5   4      538.76      559.71      2.91 o
   2   5   4     1008.39     1135.15      5.36 o
   3   5   4      284.43      218.46      1.23 o
   4   5   4       22.35       22.40      0.72 o
   5   5   4      785.08      876.01      4.91 o
   6   5   4      212.84      225.38      1.51 o
   8   5   4      363.54      380.20      2.16 o
   9   5   4      483.23      521.92      3.53 o
  10   5   4       60.62       46.99     33.02 o
  11   5   4       69.09       53.51      2.32 o
  12   5   4       28.80       25.19      1.33 o
  13   5   4      205.31      192.89      5.71 o
  14   5   4       48.56       47.43      1.11 o
  15   5   4        0.98        0.09      1.88 o
  16   5   4        0.74       -0.77      3.38 o
   0   6   4        1.99        1.04      0.23 o
   1   6   4       30.82       36.27      0.51 o
   2   6   4      569.97      531.28      2.64 o
   3   6   4     1039.48      979.19      4.86 o
   4   6   4        0.61        7.35      1.31 o
   5   6   4       14.25       20.55      0.79 o
   6   6   4       12.19        5.78      0.71 o
   7   6   4        1.51        4.63      0.31 o
   8   6   4      193.01      202.95      2.51 o
   9   6   4     1052.42     1016.24      6.69 o
  10   6   4      121.74       -3.44    218.09 o
  11   6   4       30.99       31.72      1.82 o
  12   6   4        0.28        0.48      1.25 o
  13   6   4      154.22      146.58      3.01 o
  14   6   4       60.10       59.22      2.44 o
  15   6   4       27.65       25.64      1.45 o
  16   6   4        1.20       -0.41      2.32 o
   1   7   4       45.43       34.24      0.90 o
   2   7   4      436.41      461.42      2.35 o
   3   7   4      272.89      274.35      1.72 o
   4   7   4       75.71       58.20      0.95 o
   5   7   4       26.94       30.27     44.02 o
   6   7   4     1140.64     1207.51      7.26 o
   7   7   4       79.19       75.42      1.75 o
   8   7   4       64.80       72.01      2.37 o
   9   7   4      177.14      159.06      1.98 o
  10   7   4      144.71      128.49      2.75 o
  11   7   4      334.29      328.18      6.35 o
  12   7   4       24.15       20.53      1.67 o
  13   7   4      480.07      469.47      9.30 o
  14   7   4        1.78        5.64      2.64 o
  15   7   4        8.68        8.77      3.64 o
   0   8   4      718.14      734.93      5.89 o
   1   8   4      141.73      152.32      1.72 o
   2   8   4       35.71       30.56      1.01 o
   3   8   4      532.72      499.65      2.76 o
   4   8   4        1.73        0.64      0.74 o
   5   8   4      234.00      226.59      1.72 o
   6   8   4       21.76       15.66      1.20 o
   7   8   4     1718.02     1614.96     10.19 o
   8   8   4        2.20       10.61     30.26 o
   9   8   4       12.03       12.91      0.62 o
  10   8   4       30.31       94.58     73.26 o
  11   8   4        0.28        0.79      2.75 o
  12   8   4       96.91      100.40      2.96 o
  13   8   4      255.01      226.73      3.20 o
  14   8   4       59.28       68.73      5.20 o
  15   8   4       12.33       19.21     40.92 o
   1   9   4      240.94      220.28      2.28 o
   2   9   4      415.57      400.78      3.80 o
   3   9   4        4.06        4.99      1.39 o
   4   9   4       29.28       32.58      0.93 o
   5   9   4       35.56       36.63      2.19 o
   6   9   4      121.78      133.10      1.59 o
   7   9   4      393.00      365.81      5.48 o
   8   9   4       32.86       28.87      1.69 o
   9   9   4        3.42        5.99      0.49 o
  10   9   4       11.48       10.64      0.61 o
  11   9   4        1.74        1.67      1.27 o
  12   9   4       83.45       86.13      1.60 o
  13   9   4       18.22       14.05      4.17 o
  14   9   4       39.60       44.52      1.45 o
   0  10   4      108.01       98.93      3.07 o
   1  10   4        0.07       21.52     45.47 o
   2  10   4      657.73      665.01      5.05 o
   3  10   4     1993.15     1975.60     11.47 o
   4  10   4      217.10      219.55      2.00 o
   5  10   4      217.10      212.69      2.61 o
   6  10   4      246.30      252.34      2.47 o
   7  10   4      242.42      231.77      2.44 o
   8  10   4       25.43       31.57      1.33 o
   9  10   4        6.31        5.20      0.68 o
  10  10   4       24.01       24.99      0.72 o
  11  10   4        4.48        4.80      1.34 o
  12  10   4       44.77       48.44      2.36 o
  13  10   4       13.41       18.31      0.92 o
   1  11   4       69.17       80.99      1.77 o
   2  11   4       56.82       60.72      3.08 o
   3  11   4      396.85      384.99      7.08 o
   4  11   4      141.77      141.39      4.48 o
   5  11   4       34.61       39.62      1.19 o
   6  11   4        6.23        8.91      0.98 o
   7  11   4        2.55        1.16      2.01 o
   8  11   4       48.17       40.31      1.09 o
   9  11   4       12.54       11.61      1.40 o
  10  11   4       11.88       11.94      1.54 o
  11  11   4       15.07       19.81      2.27 o
  12  11   4        0.01       -0.78      0.78 o
   1  12   4       45.72       51.25      5.56 o
   2  12   4      198.48      221.87      4.26 o
   3  12   4      200.44      180.55      7.22 o
   4  12   4       52.86       44.68      4.52 o
   5  12   4       40.68       39.12      2.45 o
   6  12   4        0.23        1.83      2.11 o
   7  12   4        6.97        6.66      3.54 o
   8  12   4        7.48        6.13      1.20 o
   9  12   4        7.51       12.04      3.62 o
  10  12   4        0.01       -0.71      0.71 o
   1  13   4       61.77       70.26      1.91 o
   2  13   4        4.63       10.98      1.08 o
   3  13   4      139.27      147.15      6.38 o
   4  13   4       17.25       14.69      3.05 o
   5  13   4        7.27        5.77      2.51 o
   6  13   4        0.03        4.05     11.23 o
   7  13   4       19.45       19.34      3.45 o
   8  13   4        2.37        1.48      1.06 o
   9  13   4        0.23       -0.76      0.76 o
   0  14   4      103.61      111.03      4.27 o
   1  14   4        9.87        5.23      3.44 o
   2  14   4       13.80       12.19      5.63 o
   3  14   4      114.71      112.98      4.75 o
   4  14   4        1.43        3.84      2.22 o
   5  14   4       62.90       66.40      6.34 o
   6  14   4        1.93       19.85    133.43 o
   7  14   4       21.62       24.52      1.23 o
   1  15   4        0.92        2.41      1.69 o
   2  15   4        0.15       -2.22      4.10 o
   3  15   4        0.25        1.65     72.64 o
   1   1   5      144.89      147.69      0.90 o
   2   1   5      215.20      253.08      2.21 o
   4   1   5      470.69      545.14      2.82 o
   5   1   5      725.22      788.09      4.31 o
   6   1   5      123.79      112.09      0.86 o
   8   1   5     1352.45     1401.51      7.84 o
   9   1   5        4.00        9.72      0.50 o
  10   1   5      189.92      195.42      1.70 o
  11   1   5      146.66      154.93      4.39 o
  12   1   5       47.71       59.74      1.08 o
  13   1   5       22.72       19.52      0.82 o
  14   1   5       27.48       30.43      1.01 o
  15   1   5        1.58        2.31      0.65 o
  16   1   5      157.23      181.94      2.12 o
  17   1   5       43.55       48.03      1.46 o
   0   2   5        0.12        0.51      0.18 o
   1   2   5      622.10      589.66      3.01 o
   2   2   5     1941.40     2160.02      9.90 o
   3   2   5     5578.19     5870.04     27.89 o
   4   2   5      324.98      353.37      2.04 o
   5   2   5      791.14      777.59      4.21 o
   6   2   5       24.03       27.47      0.70 o
   7   2   5       53.66       50.40      0.96 o
   8   2   5        0.34        8.14      4.42 o
   9   2   5      919.18      918.83      5.24 o
  10   2   5       80.16       88.76      1.44 o
  11   2   5       45.19       43.22      0.88 o
  12   2   5      450.60      454.80      4.96 o
  13   2   5      321.44      330.48      3.84 o
  14   2   5       76.36       78.48      1.15 o
  15   2   5       62.02       64.77      1.54 o
  16   2   5       13.76       10.34      0.74 o
  17   2   5        0.53       -0.78      0.78 o
   1   3   5       55.17       87.23      0.54 o
   2   3   5     1172.56     1359.53      6.71 o
   3   3   5        1.36        0.93      0.26 o
   4   3   5     2094.56     2446.53     12.70 o
   5   3   5      222.77      275.76      1.66 o
   6   3   5       92.26       51.82      0.57 o
   7   3   5      290.57      283.40      1.81 o
   8   3   5      155.67      162.01      1.17 o
   9   3   5        1.59        0.02      0.25 o
  10   3   5      444.14      431.34      3.26 o
  11   3   5      226.68      214.85      4.02 o
  12   3   5      112.29      115.18      1.63 o
  13   3   5        0.06       -0.06      0.49 o
  14   3   5       48.97       45.37      1.13 o
  15   3   5       50.32       56.16      1.64 o
  16   3   5        4.13        2.54      0.81 o
  17   3   5       79.93       73.80      1.90 o
   0   4   5     9974.83    11130.31     72.24 o
   1   4   5       12.92       11.31      0.56 o
   2   4   5      311.96      384.28      2.12 o
   3   4   5       19.58       31.97      1.47 o
   4   4   5      966.22     1042.71      5.70 o
   6   4   5      480.60      443.41      2.54 o
   9   4   5      688.57      625.81      3.67 o
  10   4   5      870.26      857.90      5.33 o
  11   4   5     1159.47     1169.45      7.70 o
  12   4   5       58.82       50.45      1.30 o
  13   4   5       40.44       31.66      2.29 o
  14   4   5      153.67      157.65      3.45 o
  15   4   5       16.54       13.87      0.79 o
  16   4   5        0.04       -0.70      0.71 o
   1   5   5        0.47        0.40      0.42 o
   2   5   5      126.52       99.72      1.62 o
   3   5   5        8.69        0.22     10.89 o
   4   5   5      993.15     1083.94      5.97 o
   6   5   5      247.66      249.91      2.92 o
   7   5   5       49.18       31.90      0.58 o
   8   5   5       64.67       50.64      0.62 o
   9   5   5      239.49      236.03      3.49 o
  10   5   5       11.40        9.42      0.70 o
  11   5   5       82.28       73.52      2.49 o
  12   5   5      108.18      112.59      4.61 o
  13   5   5       16.81       12.32      0.95 o
  14   5   5       76.80       81.72      1.89 o
  15   5   5       12.94       15.26      2.34 o
  16   5   5       19.81       22.92      1.10 o
   0   6   5       14.34        8.79      1.08 o
   1   6   5       77.71      101.49      0.70 o
   2   6   5     1957.16     2178.40     11.28 o
   3   6   5      408.05      465.22      2.57 o
   4   6   5       88.04       90.83      1.07 o
   5   6   5       15.89       13.18      0.86 o
   6   6   5        1.39        2.90      0.59 o
   7   6   5      899.20      849.65      4.89 o
   8   6   5        3.57        2.59      0.70 o
   9   6   5     1510.57     1482.50      9.48 o
  10   6   5     1200.79     1159.72      7.84 o
  11   6   5       22.41       20.65      1.68 o
  12   6   5        0.08       -0.56      0.77 o
  13   6   5        0.29       -1.01      1.22 o
  14   6   5        0.73       -0.80      2.02 o
  15   6   5        0.60        0.42      2.91 o
  16   6   5       11.28       17.70      4.70 o
   1   7   5       21.07       28.79      0.98 o
   2   7   5      125.93      140.46      0.92 o
   3   7   5      202.36      151.07      1.01 o
   4   7   5      297.31      330.48      1.83 o
   5   7   5        8.38       13.38      2.03 o
   7   7   5        3.69        4.30      1.06 o
   8   7   5      225.88      233.86      1.77 o
   9   7   5      126.67      117.20      2.09 o
  10   7   5      158.33      154.33      1.60 o
  11   7   5        3.44        2.65      1.01 o
  12   7   5       83.61       85.04      2.74 o
  13   7   5        0.26        1.52      1.96 o
  14   7   5       28.95       34.45      4.19 o
  15   7   5       15.85       14.24      2.68 o
   1   8   5        0.07        2.33     55.86 o
   2   8   5       50.44       54.36      0.59 o
   3   8   5       48.93       22.94     28.55 o
   4   8   5       33.96       26.69      1.03 o
   5   8   5     1567.02     1664.09      9.59 o
   6   8   5      201.17      175.26      2.76 o
   7   8   5      277.28      263.09      1.90 o
   8   8   5      168.65      164.81      1.58 o
   9   8   5        7.69        1.67      0.61 o
  10   8   5       45.94       45.40      1.34 o
  11   8   5        0.97       -0.27      1.00 o
  12   8   5       93.95       78.63      4.60 o
  13   8   5      177.67      166.65      4.48 o
  14   8   5       84.67       85.21      4.03 o
   1   9   5      178.92      177.41      1.30 o
   2   9   5      253.09      262.26      1.91 o
   3   9   5      287.12      274.35      2.80 o
   4   9   5       14.82       12.18      0.53 o
   5   9   5       23.23       23.58      1.40 o
   6   9   5       62.17       49.89      1.42 o
   7   9   5        7.27        5.88      1.81 o
   8   9   5        0.63        0.59      1.15 o
   9   9   5       17.22       21.33      1.43 o
  10   9   5        3.19        0.56      0.96 o
  11   9   5        0.03       -0.45      2.12 o
  12   9   5       32.55       36.56      1.82 o
  13   9   5       56.18       55.40      2.87 o
  14   9   5       33.06       34.45      1.80 o
   0  10   5      274.92      285.21      2.90 o
   1  10   5      186.88      201.49      1.61 o
   2  10   5      130.52     -113.52    289.65 o
   3  10   5      183.33      186.78      1.70 o
   4  10   5      347.53      342.76      2.48 o
   5  10   5      189.47      173.68      2.65 o
   6  10   5      123.23      100.68      1.93 o
   7  10   5       22.44       21.84      1.48 o
   8  10   5       32.85       31.87      1.08 o
   9  10   5        6.96        3.82      0.92 o
  10  10   5       31.19       32.34      2.35 o
  11  10   5       10.78        9.57      2.19 o
  12  10   5        7.86       10.70      2.17 o
  13  10   5       25.37       31.18      1.17 o
   1  11   5       70.34       70.75      1.52 o
   2  11   5      237.30      258.12      3.86 o
   3  11   5        0.09       97.67     43.33 o
   4  11   5       92.15       95.96      1.74 o
   5  11   5        1.49        2.78      1.16 o
   6  11   5       62.78       57.90      1.92 o
   7  11   5       12.25        9.57      1.14 o
   8  11   5       56.19       61.56      2.36 o
   9  11   5       40.13       38.27      2.16 o
  10  11   5       14.87       20.06      2.96 o
  11  11   5        4.98        8.25      1.20 o
   0  12   5     1538.75     1576.10     14.03 o
   1  12   5      222.64      217.46      6.93 o
   2  12   5       24.97       27.06      2.37 o
   3  12   5       67.73       72.61      2.81 o
   4  12   5        0.33        1.13      1.85 o
   5  12   5        8.42       12.09      1.66 o
   6  12   5      111.52      107.67      4.40 o
   7  12   5        5.97        3.98      2.59 o
   8  12   5       10.62        4.77      2.11 o
   9  12   5      140.30      150.95      5.59 o
  10  12   5        4.05        3.81      0.88 o
   1  13   5       55.99       57.40      2.04 o
   2  13   5        6.98        8.21      1.90 o
   3  13   5       37.38       35.67      2.67 o
   4  13   5        1.81        0.61      2.28 o
   5  13   5        5.69        5.67      3.92 o
   6  13   5       17.47       16.77      0.83 o
   7  13   5        0.61        2.97      3.41 o
   8  13   5       28.50       34.47      2.83 o
   0  14   5      152.54      159.48     18.84 o
   1  14   5        0.07       -1.33      3.72 o
   2  14   5        5.46        2.58      1.91 o
   3  14   5       10.15        9.95      2.33 o
   4  14   5       24.04       24.13      1.55 o
   5  14   5        6.65        5.39      5.50 o
   6  14   5       31.06       43.88      2.24 o
   1  15   5        8.15       10.78      4.26 o
   0   0   6     3226.21     3248.99     35.68 o
   1   0   6     4060.73     4136.48     30.31 o
   2   0   6      574.24      537.13      3.91 o
   3   0   6      112.27      135.43      1.15 o
   4   0   6     3201.75     3589.34     39.97 o
   5   0   6     1225.40     1404.95      9.66 o
   6   0   6     3501.63     3886.34     28.72 o
   7   0   6      178.26      138.24      1.63 o
   8   0   6      291.71      315.46      2.87 o
   9   0   6      144.65      126.81      5.95 o
  10   0   6      101.53       97.75      6.60 o
  11   0   6      176.54      177.83     11.68 o
  12   0   6      137.02      138.02      2.11 o
  13   0   6       50.29       34.71      1.56 o
  14   0   6        6.89        6.81      1.02 o
  15   0   6      625.74      675.05      7.73 o
  16   0   6      269.52      294.33      5.25 o
  17   0   6        5.66        6.21      1.38 o
   1   1   6       84.73       90.03      0.72 o
   2   1   6      122.99      103.84      0.68 o
   3   1   6       13.41       24.36      0.61 o
   4   1   6        4.59        8.56      1.39 o
   5   1   6     1675.99     1751.15      9.06 o
   6   1   6        9.28        8.76      0.64 o
   7   1   6      221.96      223.90      1.98 o
   8   1   6       89.70      100.54      0.92 o
   9   1   6       27.78       31.70      0.56 o
  10   1   6       26.90       21.14      1.45 o
  11   1   6        2.05       -0.32      0.38 o
  12   1   6      600.45      617.62      4.94 o
  13   1   6        0.84        0.90      0.68 o
  14   1   6      410.43      423.43      3.79 o
  15   1   6        0.05        0.30      0.65 o
  16   1   6       44.41       46.07      1.31 o
  17   1   6       10.20        9.83      0.71 o
   0   2   6       74.30       85.00      0.75 o
   1   2   6      194.86      204.39      1.14 o
   2   2   6      207.94      239.59      1.37 o
   3   2   6     1085.19     1018.39      5.43 o
   4   2   6     1193.22     1217.94      6.10 o
   5   2   6       81.28      123.47      0.90 o
   6   2   6      997.34      965.70      5.29 o
   7   2   6     1349.18     1401.99      8.19 o
   8   2   6      484.12      471.92      3.00 o
   9   2   6        8.67      -26.14     84.60 o
  10   2   6        5.41        4.50      0.47 o
  11   2   6      283.96      272.52      3.19 o
  12   2   6      228.83      228.26      3.50 o
  13   2   6      162.54      165.48      1.70 o
  14   2   6      110.61      106.23      1.50 o
  15   2   6       66.90       58.41      1.76 o
  16   2   6      122.51      122.29      2.58 o
  17   2   6       22.48       24.09      1.09 o
   1   3   6      395.69      425.40      2.67 o
   3   3   6        9.42        7.07      0.51 o
   5   3   6       37.82       47.76      0.83 o
   6   3   6      291.96      307.28      1.87 o
   7   3   6       11.74        9.44      0.61 o
   8   3   6       38.22       41.55      1.60 o
   9   3   6       26.27       24.91      0.69 o
  10   3   6       29.50       24.20      0.82 o
  11   3   6       18.84       16.21      0.51 o
  12   3   6       33.41       39.29      0.96 o
  13   3   6       48.50       50.16      1.10 o
  14   3   6       37.27       36.62      0.90 o
  15   3   6        0.26        1.12      0.75 o
  16   3   6        0.31       -0.20      0.95 o
   0   4   6     7108.59     8015.05     54.86 o
   1   4   6     4560.95     4973.41     24.12 o
   2   4   6      172.27      188.80      1.35 o
   3   4   6      174.40      166.84      1.38 o
   4   4   6      509.88      555.59      3.34 o
   5   4   6        7.87        4.94      0.22 o
   6   4   6      253.64      258.42      1.50 o
   7   4   6      426.37      420.25      4.17 o
   8   4   6      121.83      118.60      0.92 o
   9   4   6      252.03      229.95      1.89 o
  10   4   6      164.72      186.18      4.29 o
  11   4   6        3.70        4.56      3.38 o
  12   4   6      124.44      135.42      2.48 o
  13   4   6       30.42       30.22      1.00 o
  14   4   6       88.45      102.02      1.74 o
  15   4   6        3.03        1.79      0.72 o
  16   4   6        0.16       -0.71      0.71 o
   1   5   6       70.81       93.85      0.63 o
   2   5   6        2.91        1.02      0.61 o
   3   5   6       74.06       88.90      1.08 o
   4   5   6      129.06      101.14      0.77 o
   5   5   6     1578.80     1734.65      9.08 o
   6   5   6      429.43      357.99      2.65 o
   7   5   6       76.17       92.27      0.91 o
   8   5   6        2.97        1.38      1.04 o
   9   5   6       54.37       54.06      1.11 o
  10   5   6      195.48      191.84      3.23 o
  11   5   6       78.45       78.22      1.75 o
  12   5   6      132.43      138.19      3.26 o
  13   5   6      169.22      168.16      6.29 o
  14   5   6       28.47       26.56      0.98 o
  15   5   6       23.69       20.47      0.98 o
  16   5   6        0.83        0.71      0.83 o
   0   6   6      365.41      385.12      2.94 o
   1   6   6      644.25      655.57      3.38 o
   3   6   6      306.55      319.34      1.93 o
   4   6   6       35.36       30.53      1.15 o
   5   6   6      170.89      152.05      1.11 o
   6   6   6      113.29      101.63      1.71 o
   7   6   6      851.64      849.86      5.34 o
   8   6   6      345.03      325.79      2.52 o
   9   6   6       51.36       68.69      2.53 o
  10   6   6      245.76      223.42      6.25 o
  11   6   6       14.89       13.32      1.51 o
  12   6   6        2.54        0.00      0.80 o
  13   6   6        0.00       -0.83      0.83 o
  14   6   6       55.17       50.16      4.68 o
  15   6   6       14.46       14.65      1.01 o
   1   7   6       14.25       10.73      0.52 o
   2   7   6      578.55      586.05      3.36 o
   3   7   6        5.89       13.50      0.54 o
   4   7   6        0.89        2.64      0.61 o
   5   7   6      135.69      134.87      1.01 o
   6   7   6      146.51      149.57      2.41 o
   7   7   6      241.55      240.90      1.97 o
   8   7   6        0.89        1.01      1.03 o
   9   7   6       21.75       18.92      1.45 o
  10   7   6       77.22       72.76      1.76 o
  11   7   6       39.68       41.89      1.87 o
  12   7   6        4.19        1.76      5.58 o
  13   7   6       54.73       55.81      1.57 o
  14   7   6      105.18      111.87      4.12 o
  15   7   6        2.77        0.60      2.12 o
   0   8   6       25.47       15.22      1.58 o
   1   8   6       34.18       39.31      0.75 o
   2   8   6      155.92      160.65      1.59 o
   3   8   6       46.35       49.10      1.08 o
   4   8   6      355.35      335.68      2.31 o
   5   8   6      165.24      168.94      2.93 o
   6   8   6      980.40      943.33      6.66 o
   7   8   6      603.89      582.23      3.99 o
   8   8   6       13.57       10.46      0.68 o
   9   8   6        5.53        1.54      0.88 o
  10   8   6      137.53      134.60      1.84 o
  11   8   6       22.98       27.58      0.96 o
  12   8   6      396.21      406.90     12.23 o
  13   8   6       16.82       15.56      4.97 o
  14   8   6       16.06       17.54      1.03 o
   1   9   6      121.94      123.78      1.14 o
   2   9   6      166.26      153.94      1.49 o
   3   9   6       38.58       42.51      3.34 o
   4   9   6        0.96        0.42      1.40 o
   5   9   6       21.63       25.86      1.43 o
   6   9   6        1.33       -1.29      1.29 o
   7   9   6        6.36        5.68      0.80 o
   8   9   6      181.70      196.37      1.87 o
   9   9   6        0.21       -0.28      1.24 o
  10   9   6        0.53       -0.08      0.78 o
  11   9   6       12.98       12.56      1.07 o
  12   9   6       20.33       18.33      1.50 o
  13   9   6        0.59        0.11      0.96 o
   0  10   6       81.92       70.19      1.34 o
   1  10   6      149.80      139.36      1.81 o
   2  10   6      566.07      562.37      4.04 o
   3  10   6      894.03      879.67      6.21 o
   4  10   6        6.74        4.48      1.62 o
   5  10   6       36.01       34.27      1.23 o
   6  10   6       50.35       58.02      1.84 o
   7  10   6       12.36       13.10      2.46 o
   8  10   6       89.82      105.15      1.43 o
   9  10   6        0.09        0.43      0.57 o
  10  10   6        8.69        8.69      1.96 o
  11  10   6       10.97       12.13      1.37 o
  12  10   6       72.51       96.28      4.43 o
   1  11   6        6.81        2.94      2.31 o
   2  11   6        5.27        4.26      1.45 o
   3  11   6        0.17       -0.62      0.93 o
   4  11   6       37.68       30.06      2.36 o
   5  11   6       91.92       87.79      2.46 o
   6  11   6        8.53        8.09      1.76 o
   7  11   6      126.15      130.49      1.64 o
   8  11   6        1.09        2.21      1.31 o
   9  11   6        3.24        3.84      0.90 o
  10  11   6        3.23        5.30      1.56 o
  11  11   6        2.80        2.56      0.99 o
   0  12   6       21.99       22.70      1.66 o
   1  12   6       76.77       81.09      3.04 o
   2  12   6        0.31       -0.75      0.75 o
   3  12   6       37.87       36.75      2.05 o
   4  12   6       80.75       74.66      2.72 o
   5  12   6      119.09      118.77      3.08 o
   6  12   6       22.96       24.93      2.20 o
   7  12   6       55.62       52.82      2.59 o
   8  12   6       22.01       29.94      1.26 o
   9  12   6       13.35       14.60      0.95 o
  10  12   6        5.32       11.31      1.09 o
   1  13   6        0.86        1.72      3.92 o
   2  13   6        0.99        0.62      1.28 o
   3  13   6       57.77       63.13      2.92 o
   4  13   6       12.58       12.15      0.98 o
   5  13   6       70.61       77.79      3.53 o
   6  13   6       19.40       20.33      1.36 o
   7  13   6       65.61       86.58      2.31 o
   8  13   6        0.43        2.61      1.08 o
   0  14   6      216.52      229.79      4.84 o
   1  14   6        0.03       -2.02      4.25 o
   2  14   6        3.89        0.76      2.47 o
   3  14   6       47.26       47.21      5.14 o
   4  14   6        1.59        1.39      3.35 o
   5  14   6       16.28       17.16      5.04 o
   1   1   7      106.51      142.37      1.44 o
   2   1   7      313.33      339.85      2.34 o
   3   1   7     1168.60     1257.05      6.55 o
   4   1   7      890.87      968.37      5.76 o
   5   1   7      126.89      127.49      1.30 o
   6   1   7       62.59       61.09      1.08 o
   7   1   7       65.10       66.41      0.70 o
   8   1   7      296.32      340.61      3.33 o
   9   1   7       78.34       61.76      1.40 o
  10   1   7      126.79      116.54      1.16 o
  11   1   7       20.61       19.12      0.59 o
  12   1   7       77.73       73.76      1.21 o
  13   1   7        6.53        5.92      0.70 o
  14   1   7       73.38       73.66      1.54 o
  15   1   7       74.33       79.83      1.40 o
  16   1   7       97.30      103.82      1.96 o
   0   2   7     1535.70     1711.88     12.36 o
   1   2   7       12.04       12.92      0.39 o
   2   2   7     2469.62     2704.22     13.89 o
   3   2   7     4830.12     5397.60     41.60 o
   4   2   7      246.74      237.16      1.51 o
   5   2   7     1242.60     1323.12      6.87 o
   6   2   7       90.71       83.17      0.70 o
   7   2   7      270.81      270.50      1.89 o
   8   2   7       40.37       34.81      1.34 o
   9   2   7      150.86      146.60      2.41 o
  10   2   7       98.63       86.75      2.07 o
  11   2   7       38.49       33.10      0.69 o
  12   2   7       63.54       62.11      1.47 o
  13   2   7       72.37       75.69      1.32 o
  14   2   7       29.45       27.81      1.09 o
  15   2   7       23.43       26.82      1.16 o
  16   2   7        0.36        0.79      0.98 o
   1   3   7     1246.11     1330.21      6.71 o
   2   3   7     3156.67     3543.58     18.20 o
   3   3   7      594.95      569.43      3.23 o
   4   3   7        7.29       12.14      0.44 o
   5   3   7      248.80      185.04      1.20 o
   6   3   7        9.81        4.06      0.36 o
   7   3   7      255.79      235.08      1.73 o
   8   3   7        1.13        1.26      0.35 o
   9   3   7      545.36      555.07      4.04 o
  10   3   7       30.46       28.61      1.21 o
  11   3   7       73.00       64.31      1.21 o
  12   3   7      113.62      111.84      4.60 o
  13   3   7        0.04       -0.55      0.55 o
  14   3   7        0.28       -0.37      0.62 o
  15   3   7       39.11       47.95      1.48 o
  16   3   7       83.12       90.47      1.84 o
   0   4   7       67.43       78.27      0.88 o
   1   4   7      130.97      128.04      1.12 o
   2   4   7      128.85      109.96      0.70 o
   3   4   7      253.35      267.25      1.55 o
   4   4   7      381.31      380.77      2.09 o
   5   4   7       78.83       77.62      0.62 o
   6   4   7       38.05       25.27      0.63 o
   7   4   7       21.94       16.84      0.60 o
   8   4   7        7.41        4.05      0.75 o
   9   4   7      487.56      508.06      3.98 o
  10   4   7      621.32      661.74      4.92 o
  11   4   7      384.91      387.12      3.42 o
  12   4   7       64.88       59.18      1.32 o
  13   4   7      446.36      453.86      7.61 o
  14   4   7       62.05       61.55      4.35 o
  15   4   7       27.10       26.71      1.22 o
  16   4   7       27.02       24.16      1.14 o
   1   5   7        0.45        2.14      0.49 o
   2   5   7      655.11      720.71      3.78 o
   3   5   7       37.09       31.45      0.64 o
   4   5   7      376.34      381.17      2.55 o
   5   5   7        0.14        0.51      0.19 o
   6   5   7      837.58      791.78      4.78 o
   7   5   7       34.25       31.18      0.66 o
   8   5   7        0.19        0.27      0.71 o
   9   5   7       50.01       47.49      1.08 o
  10   5   7       58.07       69.85      1.98 o
  11   5   7       39.41       37.89      2.48 o
  12   5   7        2.90        4.58      1.25 o
  13   5   7        3.78        2.35      1.98 o
  14   5   7       37.88       44.12      1.30 o
  15   5   7        9.94        7.86      0.70 o
   0   6   7       42.79       50.10      1.13 o
   1   6   7       35.81       42.27      1.07 o
   2   6   7      553.50      581.39      3.02 o
   3   6   7        0.03        2.15      0.68 o
   4   6   7        0.18        0.71      0.34 o
   5   6   7      993.92      962.51      5.64 o
   6   6   7      136.67      135.19      1.73 o
   7   6   7     1529.03     1517.56      9.65 o
   8   6   7      172.07      168.05      1.69 o
   9   6   7     1628.53     1615.38     11.70 o
  10   6   7      167.33      163.07      1.94 o
  11   6   7        2.04        0.43      1.09 o
  12   6   7       14.89       12.62      2.45 o
  13   6   7       13.06       11.85      0.89 o
  14   6   7        0.42        0.29      0.85 o
  15   6   7        7.84       11.67      2.19 o
   1   7   7       15.22        3.37     10.52 o
   2   7   7      350.88      367.64      2.21 o
   3   7   7      130.30      118.11      0.88 o
   4   7   7       74.82       63.67      1.79 o
   5   7   7      110.58      129.83      1.19 o
   6   7   7      167.83      147.98      3.99 o
   7   7   7      157.22      147.21      1.81 o
   8   7   7        0.08        0.29      0.93 o
   9   7   7        1.90        1.75      1.70 o
  10   7   7       59.64       58.12      1.79 o
  11   7   7      102.12      107.94      2.17 o
  12   7   7        8.26        6.11      1.79 o
  13   7   7        1.91        1.27      1.61 o
  14   7   7        0.01        0.30      0.99 o
   0   8   7     1417.56     1360.34     10.89 o
   1   8   7       14.93       13.82      0.71 o
   2   8   7      108.13       98.23      1.50 o
   3   8   7      538.61      512.12      3.21 o
   4   8   7      401.68      409.03      3.06 o
   5   8   7      605.99      600.74      4.02 o
   6   8   7        2.11        3.11      0.80 o
   7   8   7      148.33      145.67      3.24 o
   8   8   7       10.93        9.39      0.51 o
   9   8   7       28.44       35.02      3.04 o
  10   8   7        2.35        4.08      0.80 o
  11   8   7       27.30       21.23      1.63 o
  12   8   7        1.78        1.81      1.84 o
  13   8   7        5.65       10.53      1.29 o
  14   8   7       21.62       31.80      1.21 o
   1   9   7       10.22        8.87      1.39 o
   2   9   7       97.51       92.83      2.01 o
   3   9   7       31.67       32.68      1.39 o
   4   9   7      687.87      649.11      4.59 o
   5   9   7       58.20       66.12      0.86 o
   6   9   7      102.34      101.22      1.45 o
   7   9   7       48.79       41.90      1.33 o
   8   9   7       40.86       38.94      1.20 o
   9   9   7        4.86        5.05      1.32 o
  10   9   7        1.36       -0.90      0.95 o
  11   9   7       41.26       40.78      4.06 o
  12   9   7       11.16       13.48      1.03 o
  13   9   7        0.32        0.21      0.97 o
   0  10   7       50.59       62.06      2.81 o
   1  10   7       21.66       20.37      0.99 o
   2  10   7       22.40       15.99      0.87 o
   3  10   7       36.91       42.09      2.44 o
   4  10   7       77.32       72.20      2.70 o
   5  10   7       13.89       13.13      1.09 o
   6  10   7       21.68       17.24      1.17 o
   7  10   7       34.33       40.60      1.02 o
   8  10   7       36.17       38.08      1.51 o
   9  10   7       45.25       45.11      1.82 o
  10  10   7        3.77        1.46      1.37 o
  11  10   7        0.05       -0.09      1.82 o
  12  10   7        0.21        1.68      0.93 o
   1  11   7       41.25       36.88      2.23 o
   2  11   7      255.27      267.39      2.46 o
   3  11   7        1.43       -0.54      0.59 o
   4  11   7       43.04       44.26      1.91 o
   5  11   7       30.70       35.18      1.14 o
   6  11   7        6.25        7.31      1.40 o
   7  11   7       20.36       18.38      1.74 o
   8  11   7       68.08       62.91      2.16 o
   9  11   7       14.90       11.09      2.22 o
  10  11   7        3.07        1.03      0.94 o
   0  12   7       66.86       66.71      7.14 o
   1  12   7       81.76       81.25      2.66 o
   2  12   7       32.18       31.93      1.39 o
   3  12   7        7.88        7.09      1.71 o
   4  12   7       52.41       53.36      3.01 o
   5  12   7      107.72      111.92      2.02 o
   6  12   7       15.40       18.96      1.59 o
   7  12   7        1.74        2.62      1.16 o
   8  12   7       53.95       49.59      3.18 o
   9  12   7       49.26       72.71      2.63 o
   1  13   7        0.29       -1.60      1.60 o
   2  13   7        9.79        6.68      2.62 o
   3  13   7        5.98        7.33      1.45 o
   4  13   7       22.39       20.34      3.14 o
   5  13   7       31.61       34.86      1.34 o
   6  13   7       17.27       18.85      1.61 o
   7  13   7        4.59        5.48      1.08 o
   0  14   7       84.18       86.37     13.18 o
   1  14   7        2.22        1.20      3.83 o
   2  14   7       45.82       50.89      3.68 o
   3  14   7       87.81       96.53      4.31 o
   4  14   7        5.09        5.72      0.91 o
   0   0   8    10318.11    11625.16    119.42 o
   1   0   8       11.75       28.82      1.36 o
   2   0   8      116.74       98.82      1.09 o
   3   0   8      611.68      618.40      4.88 o
   4   0   8      777.89      821.77      6.92 o
   5   0   8     2684.32     2794.32     21.65 o
   6   0   8     1083.82     1109.28      8.45 o
   7   0   8     1451.25     1474.90     13.05 o
   8   0   8       70.27       86.55      1.23 o
   9   0   8       98.05       78.31      1.27 o
  10   0   8      222.31      191.68      2.25 o
  11   0   8      102.73      104.93      1.82 o
  12   0   8       29.72       29.52      1.45 o
  13   0   8       85.39       87.35      1.97 o
  14   0   8        4.75        5.43      1.36 o
  15   0   8       11.76       12.44      1.14 o
  16   0   8       14.79       10.06      1.88 o
   1   1   8     1530.37     1602.68      8.80 o
   2   1   8     1063.00     1035.59      5.66 o
   3   1   8        0.45        4.10      0.22 o
   4   1   8        0.28       -0.09      0.17 o
   5   1   8       30.87       25.99      0.72 o
   6   1   8        0.10        0.20      0.32 o
   7   1   8       52.96       36.85      0.88 o
   8   1   8      134.08      132.66      1.27 o
   9   1   8       22.33       18.70      0.54 o
  10   1   8      156.01      163.20      1.40 o
  11   1   8        4.44        2.91      0.56 o
  12   1   8      149.72      148.38      1.49 o
  13   1   8       42.33       40.25      0.92 o
  14   1   8       97.18      101.27      1.41 o
  15   1   8        2.12        2.28      0.82 o
  16   1   8       35.58       29.29      1.19 o
   0   2   8       81.80       74.06      2.73 o
   1   2   8      714.29      809.70      4.18 o
   2   2   8      578.07      600.92      3.32 o
   3   2   8       52.27       57.52      0.86 o
   4   2   8      108.92      104.76      0.87 o
   5   2   8      159.16      173.18      1.77 o
   6   2   8      617.78      684.95      3.81 o
   7   2   8      203.39      198.39      1.95 o
   8   2   8        8.65        9.97      0.76 o
   9   2   8       67.75       68.06      2.10 o
  10   2   8       86.63       77.80      1.17 o
  11   2   8       96.22       92.57      1.22 o
  12   2   8      274.64      285.25      2.31 o
  13   2   8      272.85      292.40      2.83 o
  14   2   8      103.31       99.20      1.65 o
  15   2   8      177.42      178.65      2.21 o
  16   2   8       15.62       13.37      1.04 o
   1   3   8      295.85      326.31      1.82 o
   2   3   8      241.47      239.48      1.43 o
   3   3   8      730.73      748.51      4.03 o
   4   3   8       84.88       93.12      0.91 o
   5   3   8        5.53        7.03      0.46 o
   6   3   8        3.37        3.80      0.42 o
   7   3   8        7.82        7.99      0.56 o
   8   3   8       43.05       40.16      0.92 o
   9   3   8      255.95      257.82      1.97 o
  10   3   8        5.05        5.96      0.60 o
  11   3   8        0.01       -0.53      0.53 o
  12   3   8       33.63       28.26      1.06 o
  13   3   8       17.32       16.92      0.75 o
  14   3   8      105.51      119.04      1.82 o
  15   3   8        0.69        1.38      0.92 o
  16   3   8       33.04       42.36      1.66 o
   0   4   8     1389.02     1720.82     12.30 o
   1   4   8      200.61      224.83      1.80 o
   2   4   8     2314.74     2300.77     11.10 o
   3   4   8        0.67       -0.18      0.18 o
   4   4   8      375.45      366.86      2.12 o
   5   4   8      187.62      160.84      1.07 o
   6   4   8      266.43      264.94      1.67 o
   7   4   8       10.74        7.17      0.47 o
   8   4   8      616.94      590.02      4.40 o
   9   4   8      439.41      432.99      4.12 o
  10   4   8      168.52      165.91      2.27 o
  11   4   8       31.77       30.38      1.75 o
  12   4   8      202.84      225.94      2.46 o
  13   4   8       29.60       30.78      1.80 o
  14   4   8        0.57        0.20      0.84 o
  15   4   8       18.06       18.17      0.94 o
   1   5   8        2.20      -15.70     27.76 o
   2   5   8       24.94       17.34      0.52 o
   3   5   8      199.53      163.14      1.01 o
   4   5   8        8.90       10.12      0.58 o
   5   5   8       59.46       69.83      0.86 o
   6   5   8       11.60        9.77      0.72 o
   7   5   8       70.66       58.15      1.40 o
   8   5   8       13.41       14.31      0.85 o
   9   5   8       30.46       18.52      0.92 o
  10   5   8       22.89       23.66      1.44 o
  11   5   8        0.92        1.45      1.07 o
  12   5   8       15.55       12.51      1.31 o
  13   5   8       52.14       58.00      2.45 o
  14   5   8       19.92       14.48      3.65 o
  15   5   8       18.37       21.67      0.96 o
   0   6   8       60.23       54.57      2.94 o
   1   6   8      369.30      370.84      2.22 o
   2   6   8      192.11      188.77      1.27 o
   3   6   8      545.72      527.17      3.06 o
   4   6   8      321.67      337.41      2.10 o
   5   6   8      181.09      169.32      2.35 o
   6   6   8      311.36      312.15      4.68 o
   7   6   8       89.61      100.74      1.66 o
   8   6   8        9.60        7.12      2.57 o
   9   6   8       95.05       95.95      1.87 o
  10   6   8      147.50      145.17      2.01 o
  11   6   8        3.40        3.78      0.62 o
  12   6   8       19.45       14.77      1.07 o
  13   6   8        0.01        0.02      0.78 o
  14   6   8       13.24       13.80      0.97 o
   1   7   8      359.56      382.05      2.38 o
   2   7   8       32.83       30.15      1.29 o
   3   7   8       12.36        7.44      1.26 o
   4   7   8       78.42       75.40      0.84 o
   5   7   8      395.51      390.48      2.74 o
   6   7   8        0.15       -0.34      0.34 o
   7   7   8      316.93      331.26      3.56 o
   8   7   8      184.44      183.82      3.53 o
   9   7   8        6.10        4.64      0.68 o
  10   7   8       56.41       54.43      1.79 o
  11   7   8        7.23        7.17      1.87 o
  12   7   8        1.96       -1.10      1.10 o
  13   7   8        3.67        3.63      0.96 o
  14   7   8       86.07       99.67      4.45 o
   0   8   8      266.66      293.32      2.83 o
   1   8   8      477.75      461.36      3.03 o
   2   8   8      419.73      394.35      2.56 o
   3   8   8      384.12      392.59      2.73 o
   4   8   8     1069.78     1088.89      6.98 o
   5   8   8       35.79       32.03      1.28 o
   6   8   8      426.71      421.36      3.33 o
   7   8   8        9.80        8.37      1.35 o
   8   8   8      242.85      236.67      2.30 o
   9   8   8        6.45        7.41      1.89 o
  10   8   8      158.87      168.26      1.92 o
  11   8   8       50.47      -54.34    267.58 o
  12   8   8      111.16      118.82      2.25 o
  13   8   8        5.29        7.78      0.98 o
   1   9   8       41.29       39.16      1.87 o
   2   9   8      301.69      298.92      2.09 o
   3   9   8        0.03       -0.69      0.69 o
   4   9   8       67.93       71.84      2.95 o
   5   9   8       28.48       29.63      1.27 o
   6   9   8       58.94       58.38      1.51 o
   7   9   8       11.66        8.33      1.01 o
   8   9   8       11.03       12.07      0.76 o
   9   9   8        0.77        1.34      1.45 o
  10   9   8        7.77        7.95      1.22 o
  11   9   8       84.09       99.81      2.08 o
  12   9   8       10.60        7.89      1.19 o
   0  10   8      743.14      728.24      6.61 o
   1  10   8      599.84      592.68      7.71 o
   2  10   8      679.31      685.27      4.65 o
   3  10   8       18.39       15.24      2.04 o
   4  10   8        0.80       -0.42      1.65 o
   5  10   8       87.01       90.46      1.83 o
   6  10   8        4.02        3.23      1.21 o
   7  10   8        8.62        6.17      0.97 o
   8  10   8       30.39       26.63      1.87 o
   9  10   8       61.43       66.77      3.53 o
  10  10   8       29.43       43.54      1.67 o
  11  10   8        6.24        8.44      1.14 o
   1  11   8       41.72       40.17      2.51 o
   2  11   8        0.00       -0.98      0.98 o
   3  11   8       59.88       62.35      2.54 o
   4  11   8        0.99        0.33      0.78 o
   5  11   8      133.09      137.34      2.67 o
   6  11   8       42.60       40.19      1.19 o
   7  11   8        0.00        0.34      2.62 o
   8  11   8       26.74       30.44      2.16 o
   9  11   8        3.08        3.50      1.18 o
  10  11   8        4.69        4.51      1.07 o
   0  12   8       20.85       18.79      4.88 o
   1  12   8       83.12       84.74      4.63 o
   2  12   8       34.98       32.67      2.69 o
   3  12   8       46.60       45.31      2.62 o
   4  12   8        8.88        6.42      1.89 o
   5  12   8        0.01        0.82      0.48 o
   6  12   8      125.19      130.75      4.94 o
   7  12   8        4.06        3.55      2.38 o
   8  12   8       17.80       22.44      1.29 o
   1  13   8        1.58       -0.68      2.31 o
   2  13   8        1.86        0.14      1.07 o
   3  13   8       49.24       53.46      3.88 o
   4  13   8        0.02       -0.41      1.77 o
   5  13   8       13.79       14.30      3.24 o
   6  13   8        0.00       31.79    134.47 o
   0  14   8        6.52        8.12      2.44 o
   1  14   8        0.16       -0.78      1.34 o
   2  14   8        0.06        0.56      4.28 o
   1   1   9      412.60      365.36      2.20 o
   2   1   9     1168.13     1186.40      6.58 o
   3   1   9       20.28       12.11      0.37 o
   4   1   9      455.98      502.01      3.03 o
   5   1   9      702.94      724.51      4.10 o
   6   1   9       16.06       11.02      0.32 o
   7   1   9      184.54      176.35      1.47 o
   8   1   9       31.46       40.64      1.27 o
   9   1   9        0.16       -0.36      0.36 o
  10   1   9        0.28       -0.60      0.60 o
  11   1   9        0.01       -0.49      0.49 o
  12   1   9      196.66      191.40      1.88 o
  13   1   9       54.75       44.83      0.91 o
  14   1   9        0.00       -0.56      0.56 o
  15   1   9       37.58       39.33      1.29 o
   0   2   9      431.88      487.65      4.56 o
   1   2   9      408.74      365.88      2.05 o
   2   2   9      226.40      245.37      1.69 o
   3   2   9      825.79      860.82      4.86 o
   4   2   9      120.16      129.09      0.89 o
   5   2   9      216.99      224.56      1.71 o
   6   2   9       30.96       23.26      0.43 o
   7   2   9        0.06       -0.33      0.33 o
   8   2   9       63.37       58.97      1.62 o
   9   2   9      120.73      111.96      1.49 o
  10   2   9       48.34       39.73      1.56 o
  11   2   9       73.68       68.21      1.05 o
  12   2   9       39.41       31.54      0.98 o
  13   2   9      197.28      211.31      2.54 o
  14   2   9       49.34       50.73      1.44 o
  15   2   9        0.44        0.40      0.91 o
   1   3   9       28.85       25.56      0.74 o
   2   3   9      518.21      468.77      7.19 o
   3   3   9       89.22       73.88      0.72 o
   4   3   9       17.89       11.69      0.30 o
   5   3   9       21.16       29.73      0.69 o
   6   3   9        1.58       -0.45      0.45 o
   7   3   9        0.34       -0.29      0.29 o
   8   3   9      242.62      253.48      1.99 o
   9   3   9        0.10       -1.42      1.42 o
  10   3   9        4.62        0.77      1.11 o
  11   3   9      111.80      113.65      1.45 o
  12   3   9       21.41       17.95      0.80 o
  13   3   9       51.04       50.66      1.15 o
  14   3   9       25.34       31.85      1.37 o
  15   3   9        6.24        6.95      0.99 o
   0   4   9       66.98       61.03      0.72 o
   1   4   9      142.42      132.88      1.09 o
   2   4   9       58.65       76.16      0.81 o
   3   4   9       31.09       29.24      2.63 o
   4   4   9        3.96        5.78      0.31 o
   5   4   9       64.83       69.12      0.86 o
   6   4   9      564.65      550.74      3.36 o
   7   4   9      313.09      305.81      2.15 o
   8   4   9        2.66       -0.03      1.11 o
   9   4   9      703.07      709.73      5.36 o
  10   4   9        8.81        9.54      0.69 o
  11   4   9       14.80       12.94      0.92 o
  12   4   9      316.59      309.01      7.09 o
  13   4   9       16.06       12.70      0.80 o
  14   4   9       11.58        9.72      0.84 o
  15   4   9        5.35        1.55      0.84 o
   1   5   9       96.17       79.19      1.00 o
   2   5   9      155.11      152.29      1.18 o
   3   5   9      110.88      119.51      1.68 o
   4   5   9       46.41       52.84      1.29 o
   5   5   9       18.13       19.22      1.15 o
   6   5   9       90.45       91.03      1.39 o
   7   5   9       94.97       90.13      1.72 o
   8   5   9       87.32       86.98      2.50 o
   9   5   9       20.93       12.08      0.95 o
  10   5   9       13.95       14.99      1.36 o
  11   5   9      285.84      287.31      3.80 o
  12   5   9       13.40       14.09      2.01 o
  13   5   9        1.26        1.32      0.77 o
  14   5   9       42.05       41.96      1.19 o
   0   6   9      853.71      790.82      6.39 o
   1   6   9       23.65       15.93      0.35 o
   2   6   9       69.29       89.91      1.12 o
   3   6   9      387.58      352.56      2.29 o
   4   6   9       77.69       66.50      1.89 o
   5   6   9     2868.87     2894.57     15.67 o
   6   6   9      130.89      139.27      2.01 o
   7   6   9     1485.50     1513.65      9.72 o
   8   6   9      169.52      178.36      2.17 o
   9   6   9      356.89      388.18      3.30 o
  10   6   9        0.59       -0.44      1.15 o
  11   6   9        7.95        8.47      2.03 o
  12   6   9        2.84        3.37      1.40 o
  13   6   9       23.62       25.53      0.94 o
  14   6   9        0.03       -1.37      4.54 o
   1   7   9       11.22       15.68      1.52 o
   2   7   9        1.59       -0.31      0.31 o
   3   7   9      224.55      211.63      1.45 o
   4   7   9      339.37      311.49      2.26 o
   5   7   9       91.12       83.71      1.10 o
   6   7   9        8.35        5.67      1.07 o
   7   7   9       63.74       52.38      1.67 o
   8   7   9        4.61        9.22      0.79 o
   9   7   9        3.19        2.74      0.57 o
  10   7   9       38.39       37.97      1.32 o
  11   7   9        2.95        4.33      2.02 o
  12   7   9        1.04        2.50      1.57 o
  13   7   9        4.72        3.26      1.15 o
   0   8   9       43.44       -2.06     69.47 o
   1   8   9     1061.70     1034.25      6.31 o
   2   8   9        3.43       46.29     26.38 o
   3   8   9      620.13      589.38      3.89 o
   4   8   9      134.60      149.63      2.44 o
   5   8   9        2.97        1.89      0.88 o
   6   8   9       13.45       11.72      0.78 o
   7   8   9      292.20      292.46      8.14 o
   8   8   9       19.31       13.26      1.50 o
   9   8   9      193.34      209.51      3.96 o
  10   8   9       67.60       81.32      2.96 o
  11   8   9      201.06      214.82      2.60 o
  12   8   9        0.17        0.71      1.06 o
  13   8   9        2.32        4.02      1.03 o
   1   9   9       73.40       73.41      2.27 o
   2   9   9       40.27       34.28      3.78 o
   3   9   9       78.64       77.44      3.37 o
   4   9   9      302.89      314.41      2.47 o
   5   9   9       59.50       57.89      1.00 o
   6   9   9        5.14        4.81      0.40 o
   7   9   9      136.60      142.58      2.87 o
   8   9   9       18.31       18.77      1.99 o
   9   9   9       82.72       86.52      2.03 o
  10   9   9        7.29        5.64      4.15 o
  11   9   9        3.29        6.84      2.22 o
  12   9   9        5.33        9.00      1.21 o
   0  10   9      874.63      940.87     10.24 o
   1  10   9        2.81      -22.70    277.87 o
   2  10   9        8.94       12.43      1.47 o
   3  10   9       43.14       40.35      0.89 o
   4  10   9        0.90        0.37      0.47 o
   5  10   9       39.47       38.62      1.79 o
   6  10   9        8.17        4.37      1.03 o
   7  10   9       11.91       11.52      0.68 o
   8  10   9       14.89       18.18      1.14 o
   9  10   9       25.87       24.23      1.22 o
  10  10   9       51.22       62.71      2.71 o
   1  11   9       12.09       13.11      2.71 o
   2  11   9       33.03       28.92      1.57 o
   3  11   9       12.63       14.03      1.69 o
   4  11   9        6.04        6.28      0.47 o
   5  11   9       92.14       94.19      5.08 o
   6  11   9       13.74       17.10      1.03 o
   7  11   9       26.85       26.51      6.13 o
   8  11   9       43.87       54.85      2.21 o
   9  11   9       32.06       34.43      1.70 o
   0  12   9       18.90       12.54      3.83 o
   1  12   9       13.74       10.15      1.40 o
   2  12   9       57.79       56.78      2.02 o
   3  12   9      170.41      187.86      3.77 o
   4  12   9       17.46       18.24      0.86 o
   5  12   9       10.96        9.57      1.04 o
   6  12   9      110.95      137.47      3.59 o
   7  12   9       60.08       66.82      1.94 o
   1  13   9       18.61       18.99      1.99 o
   2  13   9        0.71       -0.34      0.86 o
   3  13   9        6.40        5.07      2.07 o
   4  13   9       33.76       39.64      1.63 o
   5  13   9        1.53        3.81      4.70 o
   0   0  10      457.78      442.82      7.33 o
   1   0  10     1864.67     1903.70     14.36 o
   2   0  10        3.35        1.52      0.36 o
   3   0  10       82.39       87.79      1.66 o
   4   0  10        0.02       -0.05      0.29 o
   5   0  10      742.07      686.75      5.96 o
   6   0  10       82.78       92.75      1.29 o
   7   0  10        9.42        9.76      0.55 o
   8   0  10      181.22      202.72      2.57 o
   9   0  10     1398.90     1365.05     12.60 o
  10   0  10     1626.89     1647.40     15.98 o
  11   0  10      186.22      188.61      2.97 o
  12   0  10        3.45        3.41      0.72 o
  13   0  10        4.87        4.70      0.82 o
  14   0  10       45.39       53.12      1.69 o
  15   0  10       38.29       40.57      1.64 o
   1   1  10      108.19       97.68      0.86 o
   2   1  10      201.91      198.74      1.59 o
   3   1  10        0.00        1.90      0.19 o
   4   1  10       18.50       20.38      0.44 o
   5   1  10      106.27      100.47      1.00 o
   6   1  10       94.45      111.21      1.06 o
   7   1  10       83.71       88.97      0.91 o
   8   1  10      177.71      183.16      1.78 o
   9   1  10       51.79       50.23      1.43 o
  10   1  10        1.88        1.36      0.66 o
  11   1  10      188.42      193.24      1.75 o
  12   1  10       44.97       42.71      0.90 o
  13   1  10        8.51        8.41      0.75 o
  14   1  10        0.17       -0.85      0.85 o
  15   1  10        4.18        0.60      0.79 o
   0   2  10      775.60      778.69      6.27 o
   1   2  10      263.18      272.55      1.74 o
   2   2  10      386.26      359.03      2.41 o
   3   2  10      538.97      479.83      2.77 o
   4   2  10        2.39        3.31      0.30 o
   5   2  10      558.83      549.89      3.47 o
   6   2  10       30.21       21.05      0.54 o
   7   2  10       37.95       26.72      0.62 o
   8   2  10      309.05      291.07      2.47 o
   9   2  10      353.42      337.07      2.44 o
  10   2  10      172.12      175.53      2.53 o
  11   2  10        1.81        3.07      0.57 o
  12   2  10       24.96       26.61      0.90 o
  13   2  10        5.07        4.94      0.84 o
  14   2  10      121.65      123.76      2.01 o
  15   2  10        0.86       -0.85      0.85 o
   1   3  10       12.60       16.65      0.66 o
   2   3  10       36.78       42.98      1.08 o
   3   3  10        6.61        5.76      0.30 o
   4   3  10      107.63       99.45      1.17 o
   5   3  10        4.43        3.96      0.51 o
   6   3  10      481.10      478.13      3.77 o
   7   3  10        4.04        0.30      0.50 o
   8   3  10       64.68       59.22      1.78 o
   9   3  10       45.08       37.14      1.06 o
  10   3  10       26.67       25.45      0.74 o
  11   3  10      134.14      143.00      1.85 o
  12   3  10      205.17      205.49      2.41 o
  13   3  10       57.78       64.91      1.45 o
  14   3  10       90.99      104.15      1.86 o
  15   3  10        0.00       -0.93      0.93 o
   1   4  10       44.34       59.70      1.11 o
   2   4  10      591.45      595.39      3.42 o
   3   4  10      202.64      188.50      2.22 o
   4   4  10      515.00      507.46      3.53 o
   5   4  10      307.91      311.25      3.98 o
   6   4  10      669.99      663.20      4.60 o
   7   4  10       32.99       21.03      0.84 o
   8   4  10      265.14      272.39      2.54 o
   9   4  10       61.60       60.40      1.93 o
  10   4  10        9.90        8.90      0.92 o
  11   4  10        1.44       -4.19      4.84 o
  12   4  10       69.48       78.81      1.40 o
  13   4  10        8.80       10.17      0.73 o
  14   4  10        0.01       -0.73      0.73 o
   1   5  10      169.70      154.10      1.03 o
   2   5  10      485.00      543.44      3.04 o
   3   5  10       90.93       85.76      1.67 o
   4   5  10       52.30       50.63      2.00 o
   5   5  10       46.57       35.59      1.47 o
   6   5  10      566.60      522.11      3.53 o
   7   5  10      220.07      208.08      2.38 o
   8   5  10      114.62      106.72      2.91 o
   9   5  10       10.29        7.65      2.25 o
  10   5  10       32.38       26.55      1.38 o
  11   5  10       84.97       93.00      2.48 o
  12   5  10       74.99       80.01      3.93 o
  13   5  10       51.10       54.65      1.41 o
  14   5  10        3.61        6.87      2.21 o
   0   6  10       41.64       43.04      1.19 o
   1   6  10      276.26      255.43      2.88 o
   2   6  10      208.31      209.11      1.44 o
   3   6  10        1.19        1.69      0.74 o
   4   6  10       27.51       15.98      0.55 o
   5   6  10       47.79       42.96      1.08 o
   6   6  10        6.99        4.34      0.53 o
   7   6  10       42.28       39.86      1.55 o
   8   6  10      301.45      302.75      2.98 o
   9   6  10      185.45      174.79      3.17 o
  10   6  10       39.70       35.26      1.58 o
  11   6  10        6.84        5.95      0.80 o
  12   6  10        2.82        1.46      2.65 o
  13   6  10        0.30       -0.39      1.45 o
   1   7  10        7.67        4.32      1.58 o
   2   7  10      508.73      498.15      3.16 o
   3   7  10       32.61       31.41      1.06 o
   4   7  10      199.90      193.88      1.63 o
   5   7  10        1.89        0.93      0.70 o
   6   7  10       89.97       71.57      1.51 o
   7   7  10      157.67      161.99      1.63 o
   8   7  10      112.00      113.35      1.92 o
   9   7  10        8.90       10.84      0.67 o
  10   7  10      212.70      233.57      2.50 o
  11   7  10        0.65        0.84      0.78 o
  12   7  10        0.39       -0.09      2.50 o
  13   7  10       23.28       31.72      2.05 o
   0   8  10      218.43      196.80      2.20 o
   1   8  10       63.63       55.18      2.61 o
   2   8  10      187.07      162.77      2.65 o
   3   8  10      359.47      379.61      3.25 o
   4   8  10      193.10      188.13      2.40 o
   5   8  10       84.43       88.99      1.31 o
   6   8  10       41.14       41.38      1.01 o
   7   8  10       39.16       32.71      1.79 o
   8   8  10       74.04       75.84      2.75 o
   9   8  10       12.81       11.65      0.83 o
  10   8  10      207.67      211.65      2.98 o
  11   8  10       41.56       49.87      2.56 o
  12   8  10       11.58       15.88      1.31 o
   1   9  10       70.38       69.25      3.63 o
   2   9  10      227.26      217.27      2.39 o
   3   9  10       57.56       67.07      1.04 o
   4   9  10        0.78       -0.48      0.48 o
   5   9  10       21.22       17.19      0.68 o
   6   9  10       25.79       27.37      1.07 o
   7   9  10        7.80        9.29      1.03 o
   8   9  10        0.23       -1.10      1.10 o
   9   9  10       49.69       64.09      2.90 o
  10   9  10        0.03        1.43      0.69 o
  11   9  10      103.62      119.13      2.73 o
   0  10  10      739.92      760.37      7.76 o
   1  10  10        0.75       -2.24      8.08 o
   2  10  10      210.99      214.72      1.95 o
   3  10  10      314.49      302.49      2.72 o
   4  10  10       66.34       76.70      1.46 o
   5  10  10        3.46        1.90      0.88 o
   6  10  10       18.91       16.11      1.50 o
   7  10  10       29.28       34.02      2.10 o
   8  10  10       48.53       48.66      2.01 o
   9  10  10       40.57       56.67      1.40 o
  10  10  10       18.38       20.79      1.12 o
   1  11  10        0.95        3.04      0.57 o
   2  11  10       29.06       29.80      1.89 o
   3  11  10       61.17       71.15      2.56 o
   4  11  10        8.22        7.30      0.66 o
   5  11  10       36.82       37.49      2.30 o
   6  11  10        0.33        1.46      1.34 o
   7  11  10       30.25       39.33      2.15 o
   8  11  10        0.00        0.26      0.81 o
   0  12  10        1.41        1.41      2.79 o
   1  12  10       73.70       75.77      3.83 o
   2  12  10       41.07       47.47      2.26 o
   3  12  10        4.70        6.34      1.09 o
   4  12  10       48.49       49.39      1.96 o
   5  12  10       14.70       20.15     12.52 o
   6  12  10       16.32       19.67      5.42 o
   1  13  10       16.00       20.97      1.77 o
   2  13  10       24.34       23.94      3.19 o
   3  13  10       33.08       46.28      1.48 o
   1   1  11       31.14       33.78      0.54 o
   2   1  11        1.27        1.03      0.25 o
   3   1  11      375.33      365.18      2.45 o
   4   1  11       37.17       39.07      0.82 o
   5   1  11      286.84      284.81      2.08 o
   6   1  11      124.42      114.18      1.04 o
   7   1  11       99.37       99.12      1.00 o
   8   1  11       53.34       52.91      0.95 o
   9   1  11        7.04        4.21      0.47 o
  10   1  11        5.45        2.30      0.54 o
  11   1  11      112.03      115.43      1.64 o
  12   1  11        0.78        0.37      0.75 o
  13   1  11      100.75      104.04      1.67 o
  14   1  11       31.48       34.03      1.11 o
   0   2  11      955.17      900.40      7.05 o
   1   2  11       90.12       95.82      1.36 o
   2   2  11     1980.20     1928.94     10.56 o
   3   2  11        0.65        0.63      0.41 o
   4   2  11      206.95      185.26      2.28 o
   5   2  11       80.29       69.15      0.76 o
   6   2  11      593.31      539.96      3.57 o
   7   2  11      728.24      672.97      7.55 o
   8   2  11       27.40       24.60      0.64 o
   9   2  11      282.00      284.88      2.43 o
  10   2  11       90.63       91.13      1.83 o
  11   2  11       33.67       35.30      1.02 o
  12   2  11      324.16      353.96      3.45 o
  13   2  11       18.33       21.32      0.95 o
  14   2  11       12.47        9.98      0.79 o
   1   3  11      229.58      225.47      1.57 o
   2   3  11      410.16      360.73      2.29 o
   3   3  11       46.52       49.46      1.06 o
   4   3  11      244.55      226.18      1.69 o
   5   3  11       18.37       24.26      1.16 o
   6   3  11       41.21       44.82      1.10 o
   7   3  11        3.15        2.56      0.37 o
   8   3  11      175.70      170.35      1.76 o
   9   3  11       59.86       47.63      1.09 o
  10   3  11       22.47       25.43      0.94 o
  11   3  11       48.42       54.81      1.62 o
  12   3  11        6.03        2.43      0.68 o
  13   3  11        0.61       -0.52      0.73 o
  14   3  11       47.43       52.62      1.36 o
   0   4  11      382.20      326.08      2.94 o
   1   4  11       77.44       64.11      1.85 o
   2   4  11       66.23       56.38      1.30 o
   3   4  11     1449.73     1380.86      7.61 o
   4   4  11     1631.11     1586.11      9.12 o
   5   4  11        4.27        4.18      0.75 o
   6   4  11      416.15      422.34      3.00 o
   7   4  11       64.40       61.51      1.48 o
   8   4  11      474.60      475.62      4.71 o
   9   4  11      306.23      313.76      2.46 o
  10   4  11        0.74       -0.31      0.62 o
  11   4  11       12.24       13.41     15.03 o
  12   4  11       35.08       32.13      1.52 o
  13   4  11        0.13       -0.58      0.73 o
  14   4  11       45.62       35.71      1.06 o
   1   5  11       23.68       21.35      0.73 o
   2   5  11       11.94        6.57      0.99 o
   3   5  11        0.24       -9.32     10.30 o
   4   5  11        1.68       -0.18      1.11 o
   5   5  11       99.53       94.40      2.04 o
   6   5  11        4.96        7.71      0.78 o
   7   5  11      338.46      354.62      3.63 o
   8   5  11        1.09        0.77      0.93 o
   9   5  11        3.63        2.92      0.51 o
  10   5  11       17.83       13.98      1.09 o
  11   5  11       27.15       25.53      2.08 o
  12   5  11        3.93        1.78      2.55 o
  13   5  11        4.15        3.34      0.92 o
   0   6  11       62.45       69.95      5.83 o
   1   6  11      226.74      216.89      1.49 o
   2   6  11       37.78       31.09      1.31 o
   3   6  11        5.08        2.13      0.43 o
   4   6  11      482.89      427.36      2.78 o
   5   6  11      929.04      924.56      5.88 o
   6   6  11      139.73      147.50      1.95 o
   7   6  11      543.48      533.16      3.96 o
   8   6  11      138.21      147.42      1.86 o
   9   6  11        0.01        0.81      0.75 o
  10   6  11        3.39        3.38      0.92 o
  11   6  11        5.11        3.35      1.95 o
  12   6  11        2.77        2.24      1.26 o
  13   6  11       20.72       17.13      0.92 o
   1   7  11        0.12       -0.86      0.86 o
   2   7  11        5.41        2.49      0.66 o
   3   7  11       12.54       14.02      0.44 o
   4   7  11       38.39       25.91      3.42 o
   5   7  11        0.01       -0.71      0.79 o
   6   7  11       14.53       12.93      2.32 o
   7   7  11       47.28       46.35      2.65 o
   8   7  11      132.16      131.35      3.75 o
   9   7  11        0.59        1.88      3.57 o
  10   7  11        3.09        3.62      1.29 o
  11   7  11       15.13       10.80      2.95 o
  12   7  11       33.49       33.35      1.83 o
   0   8  11     1006.32      950.18      9.06 o
   1   8  11       45.29       34.47      1.97 o
   2   8  11       20.40       24.89      1.35 o
   3   8  11      162.64      158.38      2.62 o
   4   8  11       23.90       24.05      1.38 o
   5   8  11       16.06       12.84      1.54 o
   6   8  11        0.90       -0.21      0.74 o
   7   8  11       14.22       12.40      1.02 o
   8   8  11       42.85       46.76      1.51 o
   9   8  11       98.79      102.66      1.63 o
  10   8  11       82.34      104.19      1.78 o
  11   8  11       74.24       87.03      4.67 o
   1   9  11       42.56       28.58     10.76 o
   2   9  11       31.98       37.63      3.43 o
   3   9  11       29.08       25.33      0.81 o
   4   9  11       39.28       35.48      2.80 o
   5   9  11        0.04       -0.55      0.62 o
   6   9  11       59.43       64.98      1.85 o
   7   9  11        7.94        6.77      0.59 o
   8   9  11        4.25        5.75      1.17 o
   9   9  11       37.65       38.28      3.24 o
  10   9  11        8.83       14.64      0.83 o
   0  10  11      143.53      159.05      9.11 o
   1  10  11       25.48       21.63      2.02 o
   2  10  11       45.73       52.17      3.55 o
   3  10  11        0.24        0.16      0.47 o
   4  10  11       17.01       18.66      1.75 o
   5  10  11        0.13        0.11      1.11 o
   6  10  11        0.10       -1.08      1.48 o
   7  10  11       21.79       18.14      1.32 o
   8  10  11        5.23        7.89      1.88 o
   9  10  11        0.02        1.78      0.75 o
   1  11  11       40.50       26.92     10.44 o
   2  11  11        2.24        4.29      0.86 o
   3  11  11       20.98       19.28      1.52 o
   4  11  11        8.39       10.13      1.22 o
   5  11  11       75.20       78.82      5.10 o
   6  11  11       31.03       40.55      2.39 o
   7  11  11        0.05        0.12      1.08 o
   0  12  11       69.51       61.14      8.06 o
   1  12  11        6.04        6.80      1.84 o
   2  12  11       70.39       87.56      4.28 o
   3  12  11      128.06      136.77      4.04 o
   4  12  11       27.00       30.36      1.14 o
   0   0  12      234.78      270.68      3.08 o
   1   0  12     1562.25     1490.23     26.59 o
   2   0  12     2072.51     2015.92     20.42 o
   3   0  12      123.15      130.99      2.97 o
   4   0  12     1069.76     1042.75      8.38 o
   5   0  12      996.95      996.31      8.80 o
   6   0  12      446.77      407.18      3.99 o
   7   0  12       97.02       80.55      1.97 o
   8   0  12        0.16       -0.31      0.58 o
   9   0  12       37.61       28.71      1.18 o
  10   0  12      313.66      295.59      4.08 o
  11   0  12      189.69      186.42      4.40 o
  12   0  12        4.33        4.60      0.83 o
  13   0  12       57.05       63.82      1.76 o
  14   0  12       21.55       37.94      2.03 o
   1   1  12      172.34      161.00      1.75 o
   2   1  12       74.24       68.38      1.29 o
   3   1  12        4.02        4.15      0.38 o
   4   1  12        0.64       -0.28      0.28 o
   5   1  12      590.63      579.83      3.67 o
   6   1  12      175.42      156.34      1.53 o
   7   1  12       33.21       25.21      0.75 o
   8   1  12      160.53      154.05      1.54 o
   9   1  12       16.53       20.15      0.66 o
  10   1  12       17.18       14.60      0.60 o
  11   1  12        1.53        2.35      0.59 o
  12   1  12       67.74       72.70      1.23 o
  13   1  12       17.83       20.79      1.00 o
  14   1  12       19.57       20.72      1.09 o
   0   2  12     3143.77     3200.09     23.57 o
   1   2  12       78.98       76.83      1.63 o
   2   2  12       12.80       13.55      1.02 o
   3   2  12      134.03      137.13      1.08 o
   4   2  12      161.62      173.60      1.37 o
   5   2  12        7.43        4.89      0.38 o
   6   2  12        3.16        1.26      0.35 o
   7   2  12      426.13      409.21      2.81 o
   8   2  12        1.24        0.88      0.37 o
   9   2  12      383.25      403.03      3.57 o
  10   2  12       75.39       79.96      1.36 o
  11   2  12       67.74       83.50      1.43 o
  12   2  12       45.27       49.19      1.57 o
  13   2  12       42.30       53.15      1.33 o
   1   3  12       57.23       58.71      1.62 o
   2   3  12       17.30       23.37      1.10 o
   3   3  12      113.08       99.85      1.50 o
   4   3  12      326.85      307.36      2.13 o
   5   3  12      199.19      209.99      1.64 o
   6   3  12      420.05      387.38      2.79 o
   7   3  12      334.11      321.69      2.32 o
   8   3  12       42.44       40.92      1.34 o
   9   3  12        0.11        0.26      0.43 o
  10   3  12        0.00        2.43      0.67 o
  11   3  12      286.93      307.77      3.74 o
  12   3  12        6.02        8.70      0.79 o
  13   3  12       13.52       13.09      0.86 o
   0   4  12       51.45       54.54      2.79 o
   1   4  12      250.31      258.18      1.71 o
   2   4  12      100.92       90.25      1.12 o
   3   4  12        6.00        8.16      0.71 o
   4   4  12       92.09       94.42      1.04 o
   5   4  12       39.76       38.30      1.40 o
   6   4  12       18.05       15.99      1.16 o
   7   4  12      135.91      133.31      1.52 o
   8   4  12        0.22        1.51      0.61 o
   9   4  12      110.93      116.42      1.76 o
  10   4  12       44.51       44.05      1.06 o
  11   4  12        3.78        1.63      0.60 o
  12   4  12        0.26       -0.96      0.96 o
  13   4  12       11.25       11.30      0.82 o
   1   5  12       26.02       20.96      1.61 o
   2   5  12      151.30      144.77      1.43 o
   3   5  12      220.28      203.81      4.94 o
   4   5  12       95.98       80.00      1.87 o
   5   5  12        0.79        0.14      0.91 o
   6   5  12        9.09        5.97      0.81 o
   7   5  12      365.30      364.85      3.24 o
   8   5  12       10.83        5.90      0.86 o
   9   5  12        8.00       11.06      2.03 o
  10   5  12       35.79       33.15      1.45 o
  11   5  12       66.78       64.98      4.61 o
  12   5  12        0.68        0.45      1.65 o
   0   6  12      748.96      705.89      6.42 o
   1   6  12       33.09       29.20      1.34 o
   2   6  12       60.61       61.81      3.35 o
   3   6  12       50.77       37.40      1.73 o
   4   6  12       44.74       32.05      0.96 o
   5   6  12       10.73        6.39      1.24 o
   6   6  12       54.01       56.10      2.16 o
   7   6  12      232.68      249.47      2.51 o
   8   6  12       25.34       22.01     31.64 o
   9   6  12       22.03       18.10      3.18 o
  10   6  12        3.48        4.68      1.64 o
  11   6  12       23.00       23.56      2.20 o
  12   6  12        6.59        7.70      1.03 o
   1   7  12       93.98       98.13      1.16 o
   2   7  12       26.33       18.24      1.02 o
   3   7  12        6.45        4.47      1.58 o
   4   7  12       12.84        9.55      2.51 o
   5   7  12        0.30       -0.53      0.53 o
   6   7  12       90.08       81.70      2.41 o
   7   7  12       11.91       10.82      0.76 o
   8   7  12       15.51       15.40      1.09 o
   9   7  12        5.89       -8.07     22.75 o
  10   7  12       20.70       18.18      2.96 o
  11   7  12        6.48        8.61      1.00 o
   0   8  12        9.78        5.48      1.55 o
   1   8  12       26.97       30.09      0.61 o
   2   8  12      115.71      103.67      3.21 o
   3   8  12       63.25       64.72      2.19 o
   4   8  12      160.13      156.03      1.71 o
   5   8  12        1.64        1.71      0.61 o
   6   8  12       27.52       20.22      1.60 o
   7   8  12        4.32        1.75      0.94 o
   8   8  12        3.32        2.35      1.10 o
   9   8  12       30.21       25.90     26.53 o
  10   8  12       60.01       62.30      3.84 o
   1   9  12        4.48        3.10      1.36 o
   2   9  12       71.78       47.43      6.87 o
   3   9  12        4.83        4.21      1.66 o
   4   9  12        8.35        6.39      1.47 o
   5   9  12       11.58       11.91      1.71 o
   6   9  12        9.50        7.54      2.63 o
   7   9  12        7.44        7.90      1.11 o
   8   9  12        5.06        2.22      1.66 o
   9   9  12       30.17       38.39      1.59 o
   0  10  12      328.19      330.49      5.12 o
   1  10  12        1.80        3.56      1.98 o
   2  10  12        8.01        6.86      1.47 o
   3  10  12       49.61       39.24      7.40 o
   4  10  12        7.38        6.69      0.81 o
   5  10  12        6.71        3.12      2.53 o
   6  10  12        3.86        3.85      1.59 o
   7  10  12       16.48       18.30      2.08 o
   1  11  12        6.74        9.68      1.62 o
   2  11  12       18.90       18.05      1.25 o
   3  11  12       67.63       76.92      4.14 o
   4  11  12       16.87       11.83      2.07 o
   5  11  12        6.34        4.71      0.89 o
   0  12  12        6.39        5.23      3.80 o
   1  12  12        0.01        1.17      3.18 o
   1   1  13      529.16      501.21      3.27 o
   2   1  13      188.09      190.08      1.96 o
   3   1  13     1231.44     1171.04      6.90 o
   4   1  13       34.48       27.76      0.65 o
   5   1  13      144.69      134.48      1.25 o
   6   1  13       15.28       13.16      0.51 o
   7   1  13       49.56       49.84      0.81 o
   8   1  13       76.31       76.77      1.17 o
   9   1  13       89.10       83.88      1.37 o
  10   1  13        3.06        2.98      0.61 o
  11   1  13       16.47       17.82      0.74 o
  12   1  13        9.15       11.23      0.76 o
  13   1  13       15.00       21.38      0.84 o
   0   2  13      290.98      279.85      3.40 o
   1   2  13      260.63      234.97      2.52 o
   2   2  13      527.01      531.72      3.33 o
   3   2  13      171.28      163.65      1.76 o
   4   2  13       92.11      104.30      1.02 o
   5   2  13      536.15      509.25      3.52 o
   6   2  13       31.18       38.39      1.08 o
   7   2  13      333.05      305.95      3.55 o
   8   2  13       41.52       26.77      0.73 o
   9   2  13        9.39        6.54      0.56 o
  10   2  13      110.95      119.57      1.63 o
  11   2  13        9.98       14.17      0.73 o
  12   2  13       93.47      108.17      1.91 o
  13   2  13       15.69       16.10      1.00 o
   1   3  13      597.26      553.78      3.66 o
   2   3  13      167.85      166.75      3.53 o
   3   3  13       90.10       90.65      1.59 o
   4   3  13        0.95        1.52      0.63 o
   5   3  13       29.81       30.71      0.96 o
   6   3  13       14.48       16.67      0.82 o
   7   3  13       45.39       49.02      0.92 o
   8   3  13       44.94       45.58      1.50 o
   9   3  13        0.01        1.06      0.42 o
  10   3  13      189.60      201.02      2.06 o
  11   3  13       14.03       10.19      0.72 o
  12   3  13       21.67       24.08      1.06 o
   0   4  13       77.11       83.43      1.88 o
   1   4  13      228.62      203.64      3.33 o
   2   4  13        0.23       -0.24      0.86 o
   3   4  13     1252.92     1216.31      7.24 o
   4   4  13      754.07      719.07      5.02 o
   5   4  13      268.14      262.38      2.01 o
   6   4  13        0.32       -0.46      0.56 o
   7   4  13      125.36      122.69      1.50 o
   8   4  13      236.57      250.39      2.24 o
   9   4  13       36.08       30.83      1.45 o
  10   4  13       82.66       86.07      2.55 o
  11   4  13       13.79       13.13      0.79 o
  12   4  13       13.24       11.64      1.05 o
   1   5  13        7.81        6.30      0.63 o
   2   5  13        3.67        3.17      0.96 o
   3   5  13        6.34        1.80      0.39 o
   4   5  13       71.27       74.48      1.78 o
   5   5  13      161.74      156.32      3.36 o
   7   5  13        2.79        0.84      0.76 o
   8   5  13        0.06       -0.56      0.56 o
   9   5  13       53.17       54.20      1.58 o
  10   5  13       38.64       38.20      1.25 o
  11   5  13       14.53       13.70      0.83 o
   0   6  13      144.89      151.61      1.98 o
   1   6  13        3.75        2.71      0.56 o
   2   6  13       44.52       50.09      1.57 o
   3   6  13      201.49      185.12      3.93 o
   4   6  13       12.21        9.76      0.50 o
   5   6  13       22.68       30.51      1.30 o
   7   6  13       94.67       91.35      3.22 o
   8   6  13       20.75       18.55      1.19 o
   9   6  13        6.53        4.72      1.93 o
  10   6  13        0.09       -1.83      1.97 o
  11   6  13       83.67      100.35      2.50 o
   1   7  13       85.89       82.04      0.98 o
   2   7  13       11.18        8.52      1.37 o
   3   7  13       91.86       86.88      1.60 o
   4   7  13       10.11       10.39      0.97 o
   5   7  13        3.47        0.85      0.75 o
   6   7  13        2.37        1.39      3.15 o
   7   7  13        6.15        5.17      1.44 o
   8   7  13        0.53       -1.20      1.83 o
   9   7  13        4.06        1.73      1.02 o
  10   7  13        7.40        5.32      2.93 o
   0   8  13       21.31       17.60      1.02 o
   1   8  13       14.36        9.65      2.65 o
   2   8  13        1.01        1.54      1.34 o
   3   8  13       11.25        9.35      0.84 o
   4   8  13       16.61       16.14      1.52 o
   5   8  13        8.25        7.22      2.90 o
   6   8  13        2.56        1.09      0.61 o
   7   8  13       24.82       23.84      3.99 o
   8   8  13        2.73        1.20      0.81 o
   9   8  13        1.28       -0.53      1.71 o
   1   9  13        2.97        1.07      0.84 o
   2   9  13        1.24        0.33      1.87 o
   3   9  13       47.41       40.66      2.88 o
   4   9  13        0.51       -0.59      0.65 o
   5   9  13        1.54        1.51      1.59 o
   6   9  13       15.06        8.36      9.50 o
   7   9  13        5.45        4.16      3.72 o
   8   9  13        4.59        2.31      1.68 o
   0  10  13      115.35       53.73     21.40 o
   1  10  13       35.98       37.75      1.57 o
   2  10  13        0.04       -0.57      0.61 o
   3  10  13        0.35       -0.02      1.77 o
   4  10  13        2.17        1.41      4.66 o
   5  10  13        8.70        7.06      5.71 o
   6  10  13       35.88       40.91      5.04 o
   1  11  13        2.54        4.61      1.19 o
   2  11  13       37.56       37.90      9.89 o
   3  11  13       15.55       13.81     13.92 o
   0   0  14       45.57       47.70      1.82 o
   1   0  14       98.59      104.41      2.23 o
   2   0  14     1654.45     1644.36     14.05 o
   3   0  14      526.03      545.90      5.80 o
   4   0  14      340.95      322.86      4.78 o
   5   0  14        0.05       -0.16      0.68 o
   6   0  14      200.93      224.46      2.45 o
   7   0  14       56.05       48.33      1.10 o
   8   0  14      332.83      319.04      3.76 o
   9   0  14        0.67       -0.24      0.95 o
  10   0  14        1.84       -0.67      0.82 o
  11   0  14       37.00       30.54      1.25 o
  12   0  14       22.30       19.23      1.23 o
   1   1  14        1.04        1.51      0.45 o
   2   1  14      100.76      104.13      1.44 o
   3   1  14       88.23       88.15      1.31 o
   4   1  14       11.73       14.14      9.76 o
   5   1  14      123.12      126.69      1.57 o
   6   1  14       73.46       65.00      1.06 o
   7   1  14       98.47      104.20      1.11 o
   8   1  14       13.59       11.26      0.53 o
   9   1  14        0.45       -0.48      0.48 o
  10   1  14        0.10       -0.64      0.64 o
  11   1  14        0.93       -0.66      0.66 o
  12   1  14        5.89        5.94      0.77 o
   0   2  14     1717.13     1682.19     20.06 o
   1   2  14      156.73      138.37      2.21 o
   2   2  14        2.07        2.89      0.99 o
   3   2  14       17.93       15.88      5.31 o
   4   2  14        0.36       -0.35      0.51 o
   5   2  14       91.20       79.34      1.26 o
   6   2  14      101.16      109.08      1.20 o
   7   2  14      126.13      120.28      1.38 o
   8   2  14        4.92        4.92      0.47 o
   9   2  14        3.71        2.52      0.57 o
  10   2  14      105.02      113.39      2.29 o
  11   2  14       41.56       45.14      1.51 o
  12   2  14       31.03       25.86      0.97 o
   1   3  14       26.25       20.46      0.85 o
   2   3  14        0.55        0.00     17.00 o
   3   3  14        8.06        8.86      0.65 o
   4   3  14       73.29       59.43      1.17 o
   5   3  14       74.35       69.81      0.91 o
   6   3  14      185.55      170.68      1.64 o
   7   3  14       18.73       17.77      0.88 o
   8   3  14        9.47        7.88      0.88 o
   9   3  14        1.16        1.45      0.62 o
  10   3  14       57.10       67.43      1.30 o
  11   3  14        0.67        0.85      0.58 o
   0   4  14        0.68        1.49      0.79 o
   1   4  14       56.97       69.96      1.49 o
   2   4  14       18.35       13.42      1.19 o
   3   4  14        0.04        0.81      0.71 o
   5   4  14       11.99       12.29      1.04 o
   6   4  14       99.01       98.63      1.94 o
   7   4  14        0.72        0.51      0.56 o
   8   4  14       81.09       95.63      1.40 o
   9   4  14        1.98        1.69      0.55 o
  10   4  14       79.38       94.68      2.82 o
  11   4  14        1.64        2.55      0.77 o
   1   5  14       17.23       14.89      1.58 o
   2   5  14       14.97       14.85      1.28 o
   3   5  14       53.97       55.89      1.25 o
   4   5  14      110.98      106.92      1.23 o
   5   5  14       13.28       16.41      1.36 o
   6   5  14       63.49       67.30      2.24 o
   7   5  14       20.35       17.58      1.03 o
   8   5  14        6.73        8.23      0.74 o
   9   5  14       79.17       87.51      1.44 o
  10   5  14        3.33        0.42      3.57 o
   0   6  14      829.58      772.09      7.42 o
   1   6  14       96.24      100.01      1.83 o
   2   6  14        3.65        2.39      0.71 o
   3   6  14       15.02       19.16      1.05 o
   4   6  14        7.81        8.65      0.43 o
   5   6  14      104.65      114.74      2.93 o
   6   6  14       31.00       41.19     11.45 o
   7   6  14        4.05        3.16      1.27 o
   8   6  14       17.64       14.54      0.91 o
   9   6  14        0.83       -0.15      0.86 o
  10   6  14        1.46        0.68      0.83 o
   1   7  14       38.42       37.68      1.87 o
   2   7  14        8.26        8.35      0.79 o
   3   7  14       30.74       37.20      1.95 o
   4   7  14        3.80        3.97      1.74 o
   5   7  14        7.34        7.85      0.85 o
   6   7  14        6.18        6.80      1.14 o
   7   7  14       28.42       28.72      1.49 o
   8   7  14        9.95        7.88      2.30 o
   9   7  14        1.03        0.01      1.49 o
   0   8  14        8.10        8.35      1.89 o
   1   8  14       37.95       38.85      1.78 o
   2   8  14        4.53        1.00      0.66 o
   3   8  14      128.60      142.83      8.34 o
   4   8  14        2.79        1.44      0.62 o
   5   8  14        5.49        4.31      0.66 o
   6   8  14       20.84       19.32      1.38 o
   7   8  14       24.33       35.96      3.68 o
   8   8  14       37.88       51.70      2.59 o
   1   9  14        4.56        3.86      0.56 o
   2   9  14        6.88        6.65      3.61 o
   3   9  14       71.68       79.71      2.96 o
   4   9  14       20.93       20.52      1.40 o
   5   9  14        3.60        4.54      0.85 o
   6   9  14        0.82        1.20      0.94 o
   0  10  14        9.30        8.44      1.49 o
   1  10  14        0.42        1.69      1.41 o
   2  10  14        3.50        1.79      1.30 o
   3  10  14       17.29       22.63      1.68 o
   1   1  15      337.55      345.66      2.80 o
   2   1  15      141.13      138.02      1.80 o
   3   1  15      221.19      211.35      2.33 o
   4   1  15        1.12        1.53      0.60 o
   5   1  15        2.55        3.01      0.44 o
   6   1  15       64.70       55.66      0.96 o
   7   1  15       16.96       16.46      0.54 o
   8   1  15       32.36       32.82      1.01 o
   9   1  15        7.47        2.26      0.58 o
  10   1  15        0.29       -0.59      0.59 o
  11   1  15        0.03       -0.80      0.80 o
   0   2  15       94.79       97.81      1.99 o
   1   2  15       99.49       97.81      1.63 o
   2   2  15        2.24        3.21      0.40 o
   3   2  15        8.46       12.31      0.91 o
   4   2  15       40.76       32.83      0.70 o
   5   2  15      345.67      352.14      2.72 o
   6   2  15       87.83       98.37      1.21 o
   7   2  15      125.58      126.61      1.48 o
   8   2  15        5.68        3.82      0.66 o
   9   2  15       27.30       26.67      1.10 o
  10   2  15       29.67       30.83      1.09 o
   1   3  15       29.57       34.61      1.67 o
   2   3  15      108.34       96.58      1.07 o
   3   3  15       81.50       90.47      2.31 o
   4   3  15        0.44       -1.03      1.03 o
   5   3  15        3.11        2.67      0.69 o
   6   3  15        7.03        6.15      0.47 o
   7   3  15       15.73       15.23      0.99 o
   8   3  15        5.88        3.97      0.66 o
   9   3  15       15.66       15.56      0.96 o
  10   3  15       31.75       29.98      1.00 o
   0   4  15      183.18      161.21      4.24 o
   1   4  15        0.25       -0.51      0.51 o
   2   4  15        0.56       -0.34      0.71 o
   3   4  15      222.33      215.29      4.00 o
   4   4  15        2.81        1.65      0.68 o
   5   4  15        1.20       -0.83      0.83 o
   6   4  15       13.26       10.93      0.70 o
   7   4  15        9.60        8.36      0.70 o
   8   4  15       69.12       66.04      2.56 o
   9   4  15      113.81      106.92      1.68 o
  10   4  15       80.45       88.31      2.25 o
   1   5  15       15.05       17.45      0.84 o
   2   5  15        8.58        6.71      0.78 o
   3   5  15        0.19        0.64      0.48 o
   4   5  15      120.98      129.27      1.49 o
   5   5  15       17.89       15.54      1.31 o
   6   5  15       31.71       30.44      2.10 o
   7   5  15       15.91       15.83      1.17 o
   8   5  15        1.50        0.82      0.65 o
   9   5  15       36.93       47.23      1.27 o
   0   6  15      192.36      231.88      5.83 o
   1   6  15       20.15       15.78      1.18 o
   2   6  15       14.94       15.12      1.21 o
   3   6  15       13.34       12.14      1.02 o
   4   6  15        2.47        0.86      0.56 o
   5   6  15        1.26        3.34      1.35 o
   6   6  15       50.95       52.49      2.19 o
   7   6  15        3.79        6.93      0.87 o
   8   6  15       14.81       14.72      1.02 o
   1   7  15        0.05        0.01      0.80 o
   2   7  15       28.48       26.49      1.62 o
   3   7  15       27.82       24.83      1.39 o
   4   7  15        1.73        2.07      0.68 o
   5   7  15       20.41       29.68      1.35 o
   6   7  15        0.46        2.17      0.66 o
   7   7  15      106.42      136.43      2.48 o
   0   8  15        2.46        2.28      2.31 o
   1   8  15        1.44        0.63      0.70 o
   2   8  15       12.07       11.47      0.94 o
   3   8  15       29.45       29.40      2.14 o
   4   8  15       59.95       74.20      3.69 o
   5   8  15       32.83       38.33      5.76 o
   6   8  15        3.05        2.25      1.32 o
   1   9  15       27.24       32.76      1.74 o
   2   9  15        4.29        3.87      0.92 o
   3   9  15        0.64        0.80      0.85 o
   0   0  16        0.40        0.98      1.15 o
   1   0  16        0.74        0.28      0.58 o
   2   0  16      412.98      420.63      4.97 o
   3   0  16       83.76       76.75      1.56 o
   4   0  16       15.62       14.64      1.01 o
   5   0  16        1.78        0.18      0.82 o
   6   0  16       91.35      102.53      2.13 o
   7   0  16      133.77      138.19      3.37 o
   8   0  16        2.15        1.96      0.87 o
   9   0  16       29.10       37.49      1.31 o
   1   1  16        7.44        6.63      0.45 o
   2   1  16       60.41       66.17      1.12 o
   3   1  16       16.53       21.50      0.56 o
   4   1  16      133.94      137.23      1.66 o
   5   1  16        0.46       -0.08      0.48 o
   6   1  16       17.82       13.72      0.86 o
   7   1  16        0.56        1.04      0.56 o
   8   1  16        0.00       -0.61      0.61 o
   9   1  16        0.99       -0.32      0.64 o
   0   2  16      112.88      123.46      2.45 o
   1   2  16        4.08        5.42      0.83 o
   2   2  16       12.76        9.75      0.41 o
   3   2  16       20.43       16.58      0.54 o
   4   2  16        0.05       -0.36      0.46 o
   5   2  16       68.31       64.17      1.66 o
   6   2  16       28.96       31.87      1.27 o
   7   2  16       26.08       23.06      1.20 o
   8   2  16        1.58       -0.10      0.75 o
   9   2  16        0.00       -0.64      0.64 o
   1   3  16       10.41        7.29      0.41 o
   2   3  16       17.53       15.49      0.61 o
   3   3  16       16.01       12.05      0.61 o
   4   3  16        0.08       -0.56      0.56 o
   5   3  16        8.74        7.88      0.75 o
   6   3  16       55.20       49.12      1.77 o
   7   3  16        2.19        2.04      0.77 o
   8   3  16       24.78       24.03      1.38 o
   9   3  16        9.17        9.90      1.12 o
   0   4  16       32.76       47.97      1.74 o
   1   4  16       20.56       19.58      0.65 o
   2   4  16        0.05       -0.42      0.42 o
   3   4  16       23.31       23.73      0.88 o
   4   4  16        1.08        2.36      0.88 o
   5   4  16        3.77        4.14      0.93 o
   6   4  16        7.37        7.59      0.70 o
   7   4  16       35.38       44.52      1.98 o
   8   4  16       11.40       13.26      1.69 o
   1   5  16        8.73        9.99      0.68 o
   2   5  16        7.06        4.29      0.83 o
   3   5  16        3.47        4.64      1.08 o
   4   5  16        4.27        3.66      1.23 o
   5   5  16       10.97       11.47      0.97 o
   6   5  16       91.04      104.14      1.80 o
   7   5  16        5.71        4.22      0.72 o
   0   6  16       22.97       42.32      1.67 o
   1   6  16        7.32        9.39      0.77 o
   2   6  16        0.96        1.72      0.58 o
   3   6  16       13.93       12.33      1.26 o
   4   6  16       24.46       28.16      1.75 o
   5   6  16        0.45        0.35      1.03 o
   6   6  16       13.91       10.92      5.14 o
   1   7  16       36.26       35.79      2.20 o
   2   7  16        5.23        7.40      1.36 o
   3   7  16        9.56       11.49      1.14 o
   4   7  16       87.37       99.39      3.16 o
   5   7  16        0.00       -0.10      1.16 o
   0   8  16        6.06        6.92      1.85 o
   1   8  16        0.03        0.27      2.23 o
   2   8  16        1.28        3.43      3.28 o
   3   8  16      124.31      149.12      9.20 o
   1   1  17       11.42       10.73      0.47 o
   2   1  17        6.26        9.15      0.77 o
   3   1  17        5.87        5.55      1.02 o
   4   1  17        4.62        5.11      0.58 o
   5   1  17       12.94        9.00      2.13 o
   6   1  17       10.46       11.86      0.82 o
   7   1  17        2.21        0.51      0.75 o
   8   1  17        0.16       -0.86      0.86 o
   0   2  17        1.94        2.98      0.65 o
   1   2  17        5.28        4.15      0.65 o
   2   2  17        8.08        5.25      0.70 o
   3   2  17       82.70      104.89      1.28 o
   4   2  17       77.04       87.24      1.95 o
   5   2  17       24.05       22.70      0.89 o
   6   2  17       17.56       14.25      0.72 o
   7   2  17       13.94        9.71      0.86 o
   1   3  17       28.19       24.33      0.68 o
   2   3  17        7.30        6.72      0.80 o
   3   3  17       31.32       42.52      1.83 o
   4   3  17       63.73       72.62      1.44 o
   5   3  17       44.03       55.34      2.37 o
   6   3  17       30.22       29.35      1.54 o
   7   3  17       14.91       19.14      1.15 o
   0   4  17       40.97       49.43      2.58 o
   1   4  17        0.41        1.59      1.44 o
   2   4  17       53.21       54.12      1.13 o
   3   4  17        1.02        2.23      0.90 o
   4   4  17        1.81        0.96      0.96 o
   5   4  17        8.13        7.49      1.21 o
   6   4  17        0.37       -0.17      0.88 o
   1   5  17       12.49       15.64      1.51 o
   2   5  17       14.05        8.83      1.49 o
   3   5  17       11.65       16.73      1.21 o
   4   5  17        0.21       -0.89      0.89 o
   5   5  17        8.94       10.36      1.95 o
   0   6  17      147.50      179.29      6.24 o
   1   6  17       24.09       24.46      1.32 o
   2   6  17       29.17       30.06      2.15 o
   3   6  17        0.91       -1.16      1.16 o
   4   6  17        0.00       -1.08      1.08 o
   0   0  18      388.73      492.53     10.00 o
   1   0  18       16.82       26.24      0.98 o
   2   0  18       36.73       39.71      1.18 o
   3   0  18        0.31       -1.04      1.75 o
   4   0  18       20.86       27.26      2.56 o
   5   0  18        0.06       -0.42      1.78 o
   1   1  18       30.87       35.10      0.88 o
   2   1  18        6.11        5.56      0.91 o
   3   1  18        6.27        6.07      0.64 o
   4   1  18        1.03       -0.18      1.57 o
   5   1  18       22.20       25.65      0.92 o
   0   2  18       19.70       20.70      0.95 o
   1   2  18        8.40        5.26      0.61 o
   2   2  18        5.15        5.28      0.99 o
   3   2  18        2.84        1.53      1.10 o
   4   2  18       31.30       43.49      1.78 o
   5   2  18        0.22        0.44      1.30 o
   1   3  18        0.58        0.00      1.12 o
   2   3  18       29.12       33.29      0.94 o
   3   3  18        7.58        8.98      0.79 o
   4   3  18        2.00        2.24      0.94 o
   0   4  18       65.37       63.16      2.64 o
   1   4  18       13.26       13.79      1.06 o
   2   4  18        4.93        6.07      1.22 o
   3   4  18       65.45       85.93      1.95 o
   1   5  18        6.77        6.17      0.91 o
 
